# Supplementary material for: Novel species identification and deep functional annotation of electrogenic biofilms, selectively enriched in a microbial fuel cell array
Source: Front Microbiol. 2022 Sep 14;13:951044. doi: 10.3389/fmicb.2022.951044 (PMC9517587; doi:10.3389/fmicb.2022.951044)
Supplement: Supplementary file 1 [file Data_Sheet_1.zip]

Archive with 20 entries (19 files):
- Data Sheet 1/
- __MACOSX/._Data Sheet 1
- Data Sheet 1/.DS_Store
- __MACOSX/Data Sheet 1/._.DS_Store
- Data Sheet 1/Supplemetary file overview.docx
- __MACOSX/Data Sheet 1/._Supplemetary file overview.docx
- Data Sheet 1/Table S1.csv
- __MACOSX/Data Sheet 1/._Table S1.csv
- Data Sheet 1/Figure S1.pdf
- __MACOSX/Data Sheet 1/._Figure S1.pdf
- Data Sheet 1/Figure S2.pdf
- __MACOSX/Data Sheet 1/._Figure S2.pdf
- Data Sheet 1/Table S3.xlsx
- __MACOSX/Data Sheet 1/._Table S3.xlsx
- Data Sheet 1/Figure S3.pdf
- __MACOSX/Data Sheet 1/._Figure S3.pdf
- Data Sheet 1/Table S2.xlsx
- __MACOSX/Data Sheet 1/._Table S2.xlsx
- Data Sheet 1/Figure S4.pdf
- __MACOSX/Data Sheet 1/._Figure S4.pdf
