# Supplementary material for: Novel species identification and deep functional annotation of electrogenic biofilms, selectively enriched in a microbial fuel cell array
Source: Front Microbiol. 2022 Sep 14;13:951044. doi: 10.3389/fmicb.2022.951044 (PMC9517587; doi:10.3389/fmicb.2022.951044)
Supplement: Supplementary file 1 [file Data_Sheet_1.zip › Data Sheet 1/Table S1.csv]

pH4_anode	pH4_OCP	pH4_cathode	pH7_anode	pH7_OCP	pH7_cathode
				ABC-type_Fe3_-siderophore_transport_system,_permease_2_component	(2E,6E)-farnesyl_diphosphate_synthase_(EC_2.5.1.10)
Predicted_transcriptional_regulator_of_N-Acetylglucosamine_utilization,_GntR_family	Integral_membrane_protein	Myo-inositol_2-dehydrogenase_(EC_1.1.1.18)		Phosphatidate_cytidylyltransferase_(EC_2.7.7.41)	(GlcNAc)2_ABC_transporter,_permease_component_1
FIG01249049:_hypothetical_protein	N-acetylglucosamine-1-phosphate_uridyltransferase_(EC_2.7.7.23)_/_Glucosamine-1-phosphate_N-acetyltransferase_(EC_2.3.1.157)		Selenoprotein_O_and_cysteine-containing_homologs	Radical_SAM_domain_protein	(R)-2-hydroxyacid_dehydrogenase,_similar_to_L-sulfolactate_dehydrogenase_(EC_1.1.1.272)
RNA_polymerase_sporulation_specific_sigma_factor_SigH	Uncharacterized_MFS-type_transporter	Choline_dehydrogenase_(EC_1.1.99.1)	Chorismate_mutase_I_(EC_5.4.99.5)	5-aminolevulinate_synthase_(EC_2.3.1.37)	(R)-citramalate_synthase_(EC_2.3.1.182)
3-oxoacyl-[acyl-carrier-protein]_synthase,_KASI_(EC_2.3.1.41)	Aspartate_aminotransferase_(EC_2.6.1.1)	Thioredoxin	Diaminohydroxyphosphoribosylaminopyrimidine_deaminase_(EC_3.5.4.26)_/_5-amino-6-(5-phosphoribosylamino)uracil_reductase_(EC_1.1.1.193)	Exodeoxyribonuclease_VII_large_subunit_(EC_3.1.11.6)	(S)-3-O-geranylgeranylglyceryl_phosphate_synthase
Flavohemoprotein_(Hemoglobin-like_protein)_(Flavohemoglobin)_(Nitric_oxide_dioxygenase)_(EC_1.14.12.17)	Fumarate_reductase_flavoprotein_subunit_(EC_1.3.99.1)	NUDIX_hydrolase,_associated_with_Thiamin_pyrophosphokinase	Malate_permease	NADH-ubiquinone_oxidoreductase_chain_G_(EC_1.6.5.3)	[Acyl-carrier-protein]_acetyl_transferase_of_FASI_(EC_2.3.1.38)_/_Enoyl-[acyl-carrier-protein]_reductase_of_FASI_(EC_1.3.1.9)_/_3-hydroxypalmitoyl-[acyl-carrier-protein]_dehydratase_of_FASI_(EC_4.2.1.61)_/_[Acyl-carrier-protein]_malonyl_transferase_of_FASI_(EC_2.3.1.39)_/_[Acyl-carrier-protein]_palmitoyl_transferase_of_FASI_(EC_2.3.1.-)_/_Acyl_carrier_protein_of_FASI_/_3-oxoacyl-[acyl-carrier-pro…
Succinylglutamic_semialdehyde_dehydrogenase_(EC_1.2.1.71)		Thymidylate_synthase_thyX_(EC_2.1.1.-)	ATP-dependent_DNA_ligase_(EC_6.5.1.1)_clustered_with_Ku_protein,_LigD	Dihydroorotate_dehydrogenase,_catalytic_subunit_(EC_1.3.3.1)	[Protein-PII]_uridylyltransferase_(EC_2.7.7.59)
	D-3-phosphoglycerate_dehydrogenase_(EC_1.1.1.95)	Lipid_A_export_ATP-binding/permease_protein_MsbA	Aldehyde_dehydrogenase_(EC_1.2.1.3)	Protein-L-isoaspartate_O-methyltransferase_(EC_2.1.1.77)	1-acyl-sn-glycerol-3-phosphate_acyltransferase
FIG01240287:_hypothetical_protein	Transcription_regulator_[contains_diacylglycerol_kinase_catalytic_domain]	Acetyl-coenzyme_A_synthetase	DNA_polymerase_III_alpha_subunit_(EC_2.7.7.7)		1-acyl-sn-glycerol-3-phosphate_acyltransferase_(EC_2.3.1.51)
50S_ribosomal_subunit_maturation_GTPase_RbgA_(B._subtilis_YlqF)	FIG00895110:_hypothetical_protein	ATP-dependent_RNA_helicase_CHL1	hypothetical_protein_SA_21	Rhamnulokinase_(EC_2.7.1.5)	1-aminocyclopropane-1-carboxylate_deaminase_(EC_3.5.99.7)
Enoyl-CoA_hydratase_(EC_4.2.1.17)	High-affnity_carbon_uptake_protein_Hat/HatR	putative_chromate_resistance_protein		Possible_membrane_protein	1-deoxy-D-xylulose_5-phosphate_reductoisomerase_(EC_1.1.1.267)
Transcriptional_regulator_MntR	FIG00511731:_hypothetical_protein	putative_monooxygenase	Arsenical-resistance_protein_ACR3	G:T/U_mismatch-specific_uracil/thymine_DNA-glycosylase	1-deoxy-D-xylulose_5-phosphate_synthase_(EC_2.2.1.7)
Isoaspartyl_aminopeptidase_(EC_3.4.19.5)_@_Asp-X_dipeptidase	FIG01233749:_hypothetical_protein	Copper_resistance_protein_D	Cytochrome_c-type_biogenesis_protein_CcdA_(DsbD_analog)	TRAP-type_C4-dicarboxylate_transport_system,_large_permease_component	1-hydroxy-2-methyl-2-(E)-butenyl_4-diphosphate_synthase_(EC_1.17.7.1)
Short_chain_fatty_acids_transporter	POSSIBLE_METHYLTRANSFERASE_(METHYLASE)	Gluconate_dehydratase_(EC_4.2.1.39)	NAD(P)_transhydrogenase_alpha_subunit_(EC_1.6.1.2)	tRNA_dimethylallyltransferase_(EC_2.5.1.75)	1-phosphofructokinase_(EC_2.7.1.56)
Uncharacterized_zinc-type_alcohol_dehydrogenase-like_protein_ybdR	DNA_polymerase_III_alpha_subunit_(EC_2.7.7.7)	oxidoreductase_of_aldo/keto_reductase_family,_subgroup_1	Mlr7403_protein	3-ketoacyl-CoA_thiolase_(EC_2.3.1.16)_@_Acetyl-CoA_acetyltransferase_(EC_2.3.1.9)	1-pyrroline-4-hydroxy-2-carboxylate_deaminase_(EC_3.5.4.22)
Transcriptional_regulator_splA	DNA_gyrase_subunit_A_(EC_5.99.1.3)	DNA-directed_RNA_polymerase_III_74_kDa_polypeptide_(EC_2.7.7.6)	ATP-dependent_Clp_protease_proteolytic_subunit_(EC_3.4.21.92)	Two-component_transcriptional_response_regulator,_LuxR_family	1,2-diacylglycerol_3-glucosyltransferase_(EC_2.4.1.157)
Glycosyl_transferase,_group_1_family_(EC_2.4.1.-)	YefM_protein_(antitoxin_to_YoeB)	putative_metabolite_transport_protein_CsbC	ABC_transporter_ATP-binding_protein	Signal_transduction_histidine_kinase_HoxJ_(hydrogenase_regulation)	1,2-dihydroxy-3-keto-5-methylthiopentene_dioxygenase_(EC_1.13.11.54)
C4-type_zinc_finger_protein,_DksA/TraR_family		NADPH_dehydrogenase	Cadmium_efflux_system_accessory_protein	CrcB_protein	1,2-phenylacetyl-CoA_epoxidase,_subunit_B_(EC_1.14.13.149)
Alcohol_dehydrogenase_(EC_1.1.1.1)	Spore_protease_GPR_related_protein	Quinolinate_phosphoribosyltransferase_[decarboxylating]_(EC_2.4.2.19)	Cell_division_protein_DivIC_(FtsB),_stabilizes_FtsL_against_RasP_cleavage	High-affinity_branched-chain_amino_acid_transport_system_permease_protein_LivH_(TC_3.A.1.4.1)	1,4-alpha-glucan_branching_enzyme_(EC_2.4.1.18)
protein_of_unknown_function_DUF159	Ketol-acid_reductoisomerase_(EC_1.1.1.86)	NADH:flavin_oxidoreductases,_Old_Yellow_Enzyme_family	Universal_stress_protein_family	Cytochrome_c_heme_lyase_subunit_CcmF	1,4-dihydroxy-2-naphthoate_octaprenyltransferase
Thiol:disulfide_oxidoreductase_related_to_ResA	Uncharacterized_protein_YhjR	High-affnity_carbon_uptake_protein_Hat/HatR	Protein_rarD	Recombination_protein_RecR	1,4-dihydroxy-2-naphthoate_polyprenyltransferase_(EC_2.5.1.74)
NUDIX_hydrolase,_associated_with_Thiamin_pyrophosphokinase	3-dehydroquinate_dehydratase_II_(EC_4.2.1.10)	Fumarylacetoacetase_(EC_3.7.1.2)	Sec_translocon_accessory_complex_subunit_YajC	Membrane-associated_zinc_metalloprotease	10_TMS_hypothetical_membrane_protein
GTP-binding_protein_YPT6	SGNH_hydrolase_family	2-methylaconitate_cis-trans_isomerase	4-diphosphocytidyl-2-C-methyl-D-erythritol_kinase_(EC_2.7.1.148)	Uptake_hydrogenase_small_subunit_precursor_(EC_1.12.99.6)	15,15'_beta_carotene_dioxygenase
Uroporphyrinogen-III_methyltransferase_(EC_2.1.1.107)_/_Uroporphyrinogen-III_synthase_(EC_4.2.1.75)	Topoisomerase_IV_subunit_B_(EC_5.99.1.-)	Coenzyme_A_biosynthesis_bifunctional_protein_CoaBC	Xylose-responsive_transcription_regulator,_ROK_family	UDP-N-acetylglucosamine_pyrophosphorylase_related_protein	16_kDa_heat_shock_protein_A
Aldo-keto_reductase	Rhamnogalacturonides_degradation_protein_RhiN	NmrA-like	FIG00996530:_hypothetical_protein	Polyribonucleotide_nucleotidyltransferase_(EC_2.7.7.8)	16S_rRNA_(guanine(966)-N(2))-methyltransferase_(EC_2.1.1.171)
D-Lactate_dehydrogenase,_cytochrome_c-dependent_(EC_1.1.2.4)	FIG00810015:_hypothetical_protein	Aspartyl_aminopeptidase_(EC_3.4.11.21)	Pirin_domain_protein	Ammonium_transporter	16S_rRNA_m(5)C_967_methyltransferase_(EC_2.1.1.-)
Ornithine_aminotransferase_2	putative_2-pyrone-4,6-dicarboxylic_acid_hydrolase	4-hydroxyacetophenone_monooxygenase		DedA_protein	16S_rRNA_processing_protein_RimM
putative_membrane_protein	Aminomethyltransferase_(glycine_cleavage_system_T_protein)_(EC_2.1.2.10)	hydrolase,_CocE/NonD_family	Enolase_(EC_4.2.1.11)		18_kDa_antigen_2
Phosphoenolpyruvate_synthase_(EC_2.7.9.2)	BH2601_unknown_conserved_protein_in_B._subtilis	Catalase_(EC_1.11.1.6)	Predicted_glycogen_synthase,_ADP-glucose_transglucosylase_(EC_2.4.1.21),_Actinobacterial_type	FIG002343:_hypothetical_protein	18_kDa_heat_shock_protein
Mobile_element_protein	FIG00821151:_hypothetical_protein	proteasome_regulatory_subunit_p28	Transcription_termination_protein_NusA	Diacylglycerol_kinase_(EC_2.7.1.107)	18K_peptidoglycan-associated_outer_membrane_lipoprotein
Inosine-uridine_preferring_nucleoside_hydrolase_(EC_3.2.2.1)	Phosphonate_ABC_transporter_phosphate-binding_periplasmic_component_(TC_3.A.1.9.1)	Branched-chain_amino_acid_aminotransferase_(EC_2.6.1.42)	transcriptional_regulator,_MerR_family	2,3-bisphosphoglycerate-independent_phosphoglycerate_mutase_(EC_5.4.2.1)	2-Amino-2-deoxy-isochorismate_synthase_(EC_4.1.3.-)
Ferric_hydroxamate_ABC_transporter_(TC_3.A.1.14.3),_permease_component_FhuB	Large-conductance_mechanosensitive_channel	Cocaine_esterase	Phage_repressor	L-ribulose-5-phosphate_4-epimerase_(EC_5.1.3.4)	2-amino-3-ketobutyrate_coenzyme_A_ligase_(EC_2.3.1.29)
Histidine_triad_(HIT)_nucleotide-binding_protein,_similarity_with_At5g48545_and_yeast_YDL125C_(HNT1)	ABC_transporter,_ATP-binding_protein	tRNA(Phe)_(4-demethylwyosine(37)-C(7))_aminocarboxypropyltransferase_(EC_2.5.1.114)	Conjugative_transfer_protein_TrbC	3-oxoacyl-[acyl-carrier_protein]_reductase_(EC_1.1.1.100)	2-amino-3,7-dideoxy-D-threo-hept-6-ulosonate_synthase_(EC_2.5.1.-)
Cytochrome_c-type_biogenesis_protein_CcsA/ResC	Fe-S_oxidoreductase	Chromosome_partition_protein_Smc	GTP-binding_protein_YqeH,_required_for_biogenesis_of_30S_ribosome_subunit		2-amino-4-hydroxy-6-hydroxymethyldihydropteridine_pyrophosphokinase_(EC_2.7.6.3)
hypothetical_protein_sometimes_fused_to_ribosomal_protein_S6_glutaminyl_transferase_/_Ribosomal_protein_S6_glutaminyl_transferase	Multicopper_oxidase	2,5-dichloro-2,5-cyclohexadiene-1,4-diol_dehydrogenase	tmRNA-binding_protein_SmpB	Transcriptional_regulator,_AcrR_family	2-aminoethylphosphonate:pyruvate_aminotransferase_(EC_2.6.1.37)
Metal-dependent_hydrolase_YbeY,_involved_in_rRNA_and/or_ribosome_maturation_and_assembly	DNA-directed_RNA_polymerase_beta'_subunit_(EC_2.7.7.6)	Aspartyl-tRNA(Asn)_amidotransferase_subunit_A_(EC_6.3.5.6)_@_Glutamyl-tRNA(Gln)_amidotransferase_subunit_A_(EC_6.3.5.7)	oxidoreductase_ylbE	Soluble_lytic_murein_transglycosylase_precursor_(EC_3.2.1.-)	2-C-methyl-D-erythritol_2,4-cyclodiphosphate_synthase_(EC_4.6.1.12)
Glutamyl-tRNA(Gln)_amidotransferase_subunit_A,_chloroplastic/mitochondrial	Type_I_restriction-modification_system,_specificity_subunit_S_(EC_3.1.21.3)	N-methylhydantoinase_(ATP-hydrolyzing)_(EC_3.5.2.14)	FIG00996760:_hypothetical_protein	probable_sulfite_oxidase	2-C-methyl-D-erythritol_4-phosphate_cytidylyltransferase_(EC_2.7.7.60)
L-threonine_3-dehydrogenase	4-hydroxy-3-methylbut-2-enyl_diphosphate_reductase_(EC_1.17.1.2)	Maltose_O-acetyltransferase_(EC_2.3.1.79)	Enoyl-CoA_hydratase_(EC_4.2.1.17)	Chemotaxis_regulator_-_transmits_chemoreceptor_signals_to_flagelllar_motor_components_CheY	2-C-methyl-D-erythritol_4-phosphate_cytidylyltransferase_(EC_2.7.7.60)_/_2-C-methyl-D-erythritol_2,4-cyclodiphosphate_synthase_(EC_4.6.1.12)
	FIG00481907:_hypothetical_protein	Threonine_dehydrogenase_and_related_Zn-dependent_dehydrogenases	Superoxide_dismutase_[Cu-Zn]_precursor_(EC_1.15.1.1)	Myo-inositol_2-dehydrogenase_1_(EC_1.1.1.18)	2-dehydro-3-deoxygluconate_kinase_(EC_2.7.1.45)
Protein_McrC		Translation_initiation_factor_2	Hydroxyacylglutathione_hydrolase_(EC_3.1.2.6)	L-carnitine_dehydratase/bile_acid-inducible_protein_F_(EC_2.8.3.16)	2-dehydropantoate_2-reductase_(EC_1.1.1.169)
Lysine_2,3-aminomutase_(EC_5.4.3.2)	Pantothenate_kinase_(EC_2.7.1.33)	Homocitrate_synthase_(EC_2.3.3.14)	Nitrogen_regulation_protein_NtrX	Glutamate_synthase_[NADPH]_small_chain_(EC_1.4.1.13)	2-deoxy-D-gluconate_3-dehydrogenase_(EC_1.1.1.125)
Cobalt-zinc-cadmium_resistance_protein_CzcB	Shikimate_kinase_I_(EC_2.7.1.71)	Tartrate_dehydrogenase_(EC_1.1.1.93)_@_Tartrate_decarboxylase_(EC_4.1.1.73)_@_D-malic_enzyme_(EC_1.1.1.83)	FIG005590:_DegV_family_protein	Xanthine_dehydrogenase,_molybdenum_binding_subunit_(EC_1.17.1.4)	2-haloacrylate_reductase
Transcriptional_regulator	Predicted_ATPase_related_to_phosphate_starvation-inducible_protein_PhoH	Protoporphyrinogen_IX_oxidase,_aerobic,_HemY_(EC_1.3.3.4)	Chorismate_synthase_(EC_4.2.3.5)	ATP-dependent_Clp_protease_adaptor_protein_ClpS	2-heptaprenyl-1,4-naphthoquinone_methyltransferase_MenG_(EC_2.1.1.163)
UDP-N-acetylglucosamine_1-carboxyvinyltransferase_(EC_2.5.1.7)	FIG01231090:_hypothetical_protein	Glutamyl-tRNA(Gln)_amidotransferase_subunit_A,_chloroplastic/mitochondrial	FIG00829050:_hypothetical_protein	Zn-dependent_proteases	2-hydroxy-3-keto-5-methylthiopentenyl-1-phosphate_phosphatase_(EC_3.1.3.87)
acetyltransferase,_GNAT_family	NAD_synthetase_(EC_6.3.1.5)	Lead,_cadmium,_zinc_and_mercury_transporting_ATPase_(EC_3.6.3.3)_(EC_3.6.3.5)	Threonine_dehydratase,_catabolic_(EC_4.3.1.19)	5'-methylthioadenosine_nucleosidase_(EC_3.2.2.16)_@_S-adenosylhomocysteine_nucleosidase_(EC_3.2.2.9)	2-hydroxy-3-oxopropionate_reductase_(EC_1.1.1.60)
FIG01054658:_hypothetical_protein		6-phosphogluconate_dehydrogenase,_decarboxylating_(EC_1.1.1.44)	FIG01121108:_hypothetical_protein	Sugar_phosphate_isomerases/epimerase	2-hydroxy-6-oxononadienedioate/2-hydroxy-6-oxononatrienedioate_hydrolase
two-component_sensor_histidine_kinase	FIG00547607:_hypothetical_protein	Histidinol_dehydrogenase_(EC_1.1.1.23)	Carbon_monoxide_dehydrogenase_medium_chain	Kynureninase_(EC_3.7.1.3)	2-hydroxychromene-2-carboxylate_isomerase
Stage_III_sporulation_protein_AB	Choline_dehydrogenase_(EC_1.1.99.1)	Ubiquinone_biosynthesis_monooxygenase_UbiB	putative_ABC-type_sugar_transport_system,_permease_component	Vitamin_B12_import_ATP-binding_protein_BtuD	2-hydroxychromene-2-carboxylate_isomerase/DsbA-like_thioredoxin_domain
Dihydropyrimidine_dehydrogenase_[NADP_]_(EC_1.3.1.2)	FIG01225718:_hypothetical_protein	5'-methylthioadenosine/S-adenosylhomocysteine_nucleosidase	Cell_division_protein_FtsX	Respiratory_nitrate_reductase_beta_chain_(EC_1.7.99.4)	2-hydroxymuconate_tautomerase
glutamyl-Q-tRNA_synthetase	Retron-type_RNA-directed_DNA_polymerase_(EC_2.7.7.49)	HTH-type_transcriptional_activator_RhaS	NAD(P)_transhydrogenase_subunit_beta_(EC_1.6.1.2)	Bifunctional_AAC/APH	2-isopropylmalate_synthase_(EC_2.3.3.13)
Beta-lactamase_class_C_and_other_penicillin_binding_proteins	26_kDa_periplasmic_immunogenic_protein	glutamine_synthetase_family_protein	2,3,4,5-tetrahydropyridine-2,6-dicarboxylate_N-acetyltransferase_(EC_2.3.1.89)	Branched-chain_amino_acid_transport_system_permease_protein_LivM_(TC_3.A.1.4.1)	2-keto-3-deoxy-D-arabino-heptulosonate-7-phosphate_synthase_II_(EC_2.5.1.54)
TraF_protein	Transcriptional_regulator,_TetR_family	Chitinase_(EC_3.2.1.14)	2-hydroxychromene-2-carboxylate_isomerase/DsbA-like_thioredoxin_domain		2-Keto-3-deoxy-D-manno-octulosonate-8-phosphate_synthase_(EC_2.5.1.55)
Flagellar_biosynthesis_protein_FliR	Iron-sulfur_cluster_assembly_protein_SufD	Succinate_dehydrogenase_flavoprotein_subunit_(EC_1.3.99.1)	Uncharacterized_protein_Rv1841c/MT1889	L-Proline/Glycine_betaine_transporter_ProP	2-keto-4-pentenoate_hydratase_(EC_4.2.1.80)
Ribonuclease_BN_(EC_3.1.-.-)	amino_acid_ABC_transporter,_ATP-binding_protein	poly(A)_polymerase	Transcriptional_regulator,_GntR_family	ABC-type_multidrug_transport_system,_ATPase_component	2-methoxy-6-polyprenyl-1,4-benzoquinol_methylase,_mitochondrial
Cysteine_synthase_B_(EC_2.5.1.47)	YdfS	diguanylate_cyclase/phosphodiesterase_(GGDEF_&_EAL_domains)_with_PAS/PAC_sensor(s)	Na_/H__antiporter	Acid_stress_protein_IbaG	2-methylaconitate_cis-trans_isomerase
Translation_elongation_factor_P	Aldo-keto_reductase		Binding-protein-dependent_transport_systems_inner_membrane_component	Gamma-glutamyltranspeptidase_(EC_2.3.2.2)	2-methylcitrate_dehydratase_FeS_dependent_(EC_4.2.1.79)
Transketolase_(EC_2.2.1.1)	Na(_)_H(_)_antiporter_subunit_D	Beta-xylosidase_(EC_3.2.1.37)		Rhodanese-like_domain_protein	2-methylcitrate_synthase_(EC_2.3.3.5)
tRNA_nucleotidyltransferase_(EC_2.7.7.21)_(EC_2.7.7.25)	Magnesium_and_cobalt_transport_protein_CorA	Para-nitrobenzyl_esterase	Imidazole_glycerol_phosphate_synthase_amidotransferase_subunit_(EC_2.4.2.-)		2-nitropropane_dioxygenase_(EC_1.13.11.32)
Tartrate_dehydrogenase_(EC_1.1.1.93)_@_Tartrate_decarboxylase_(EC_4.1.1.73)_@_D-malic_enzyme_(EC_1.1.1.83)	Glucose-1-phosphate_adenylyltransferase_(EC_2.7.7.27)	3-oxoacyl-[acyl-carrier_protein]_reductase_(EC_1.1.1.100)	Pyruvate_kinase_(EC_2.7.1.40)	Glutamate_N-acetyltransferase_(EC_2.3.1.35)_/_N-acetylglutamate_synthase_(EC_2.3.1.1)	2-octaprenyl-3-methyl-6-methoxy-1,4-benzoquinol_hydroxylase_(EC_1.14.13.-)
Kinesin_light_chain	Transcriptional_regulator,_AcrR_family	Mobile_element_protein	Ribosomal-protein-S18p-alanine_acetyltransferase_(EC_2.3.1.-)	Biotin_synthase_(EC_2.8.1.6)	2-octaprenyl-6-methoxyphenol_hydroxylase_(EC_1.14.13.-)
Methyl-accepting_chemotaxis_protein	Cytochrome_c-type_biogenesis_protein_CcdA_(DsbD_analog)	Hexokinase_(EC_2.7.1.1)	Phage_peptidoglycan_binding_endopeptidase		2-Oxobutyrate_oxidase,_putative
Phosphoribosylamine--glycine_ligase_(EC_6.3.4.13)	Aspartate_aminotransferase	Sialic_acid_transporter_NanT	TsaB_protein,_required_for_threonylcarbamoyladenosine_(t(6)A)_formation_in_tRNA	Spermidine/spermine_N(1)-acetyltransferase	2-oxoglutarate_dehydrogenase_E1_component_(EC_1.2.4.2)
Imidazolonepropionase	Cysteinyl-tRNA_synthetase_(EC_6.1.1.16)		Peptide_deformylase_(EC_3.5.1.88)	D-beta-hydroxybutyrate_permease	2-oxoglutarate_oxidoreductase,_alpha_subunit_(EC_1.2.7.3)
Translation_elongation_factor_Tu	2,3,4,5-tetrahydropyridine-2,6-dicarboxylate_N-acetyltransferase_(EC_2.3.1.89)	proteasome_regulatory_subunit_Rpn2	Oxidoreductase,_short-chain_dehydrogenase/reductase_family	FIG00819990:_hypothetical_protein	2-oxoglutarate_oxidoreductase,_beta_subunit_(EC_1.2.7.3)
Carboxyvinyl-carboxyphosphonate_phosphorylmutase	Pyridoxamine_5'-phosphate_oxidase_(EC_1.4.3.5)	D-glycerate_3-kinase_(EC_2.7.1.31),_plant_type	6,7-dimethyl-8-ribityllumazine_synthase_(EC_2.5.1.78)	Urease_gamma_subunit_(EC_3.5.1.5)	2-succinyl-5-enolpyruvyl-6-hydroxy-3-cyclohexene-1-carboxylic-acid_synthase_(EC_2.2.1.9)
putative_tartrate_dehydrogenase/decarboxylase_TtuC'	Alpha,alpha-trehalose-phosphate_synthase_[UDP-forming]_(EC_2.4.1.15)	Inosine-5'-monophosphate_dehydrogenase_(EC_1.1.1.205)	N-acetylmuramoyl-L-alanine_amidase_(EC_3.5.1.28)	Cytochrome_c_oxidase_polypeptide_II_(EC_1.9.3.1)	2-succinyl-6-hydroxy-2,4-cyclohexadiene-1-carboxylate_synthase
Acetolactate_synthase_large_subunit_(EC_2.2.1.6)	Aerobic_carbon_monoxide_dehydrogenase_(quinone),_small_chain_(EC_1.2.5.3)	3-oxoacyl-[acyl-carrier-protein]_reductase_FabG	chemotaxis_protein_CheYIII	Triacylglycerol_lipase_precursor_(EC_3.1.1.3)	2-succinyl-6-hydroxy-2,4-cyclohexadiene-1-carboxylate_synthase_(EC_4.2.99.20)
Lead,_cadmium,_zinc_and_mercury_transporting_ATPase_(EC_3.6.3.3)_(EC_3.6.3.5)	probable_two-component_sensor_kinase	Indoleamine_2,3-dioxygenase_(EC_1.13.11.52)	amylo-alpha-1,6-glucosidase	FIG01233741:_hypothetical_protein	2,3-bisphosphoglycerate-independent_phosphoglycerate_mutase_(EC_5.4.2.1)
Multicopper_oxidase	Peptidyl-prolyl_cis-trans_isomerase_(EC_5.2.1.8)	putative_protein	Transporter_LiaF	Cytochrome_c-type_biogenesis_protein_ResA	2,3-dihydroxybenzoate-AMP_ligase_(EC_2.7.7.58)
2,3,4,5-tetrahydropyridine-2,6-dicarboxylate_N-succinyltransferase_(EC_2.3.1.117)	Sensor_kinase_CitA,_DpiB_(EC_2.7.3.-)	Inosose_dehydratase	Phosphate_transport_system_permease_protein_PstC_(TC_3.A.1.7.1)	Acyl_carrier_protein	2,3-dihydroxybiphenyl_1,2-dioxygenase
Dipeptidyl_carboxypeptidase_Dcp_(EC_3.4.15.5)	Aldehyde_dehydrogenase_(EC_1.2.1.3)		FIG01967133:_Putative_secreted_protein	Oligopeptide_transport_ATP-binding_protein_OppF_(TC_3.A.1.5.1)	2,3-diketo-5-methylthiopentyl-1-phosphate_enolase_(EC_5.3.2.5)
Sorbitol_dehydrogenase_(EC_1.1.1.14)	Cob(I)alamin_adenosyltransferase_(EC_2.5.1.17)	Aspartate_aminotransferase_(EC_2.6.1.1)_@_Biosynthetic_Aromatic_amino_acid_aminotransferase_beta_(EC_2.6.1.57)	Cholesterol_oxidase_(EC_1.1.3.6)	Alpha-monoglucosyldiacylglycerol_synthase	2,3,4,5-tetrahydropyridine-2,6-dicarboxylate_N-acetyltransferase_(EC_2.3.1.89)
DNA-3-methyladenine_glycosylase_(EC_3.2.2.20)	Oligopeptide_ABC_transporter,_periplasmic_oligopeptide-binding_protein_OppA_(TC_3.A.1.5.1)	GCN2_activating,_bis-ABC_ATPase_GCN20	Acetyl-coenzyme_A_synthetase_(EC_6.2.1.1)	Deoxycytidine_triphosphate_deaminase_(EC_3.5.4.13)	2,3,4,5-tetrahydropyridine-2,6-dicarboxylate_N-succinyltransferase_(EC_2.3.1.117)
Pyrroline-5-carboxylate_reductase_(EC_1.5.1.2)	Beta-mannosidase_(EC_3.2.1.25)	Heat_shock_protein_60_family_chaperone_GroEL	FIG004454:_RNA_binding_protein		2,4-dienoyl-CoA_reductase_[NADPH]_(EC_1.3.1.34)
NADH-ubiquinone_oxidoreductase_chain_L_(EC_1.6.5.3)	Urease_alpha_subunit_(EC_3.5.1.5)		5-Enolpyruvylshikimate-3-phosphate_synthase_(EC_2.5.1.19)	Protein_often_near_L-alanine-DL-glutamate_epimerase_(cell_wall_recycling)	2,4'-dihydroxyacetophenone_dioxygenase
Hydroxymethylpyrimidine_kinase_(EC_2.7.1.49)_@_Hydroxymethylpyrimidine_phosphate_kinase_ThiD_(EC_2.7.4.7)	S-(hydroxymethyl)glutathione_dehydrogenase_(EC_1.1.1.284)	Butyryl-CoA_dehydrogenase_(EC_1.3.99.2)	Gene_Transfer_Agent_capsid_protein	Gamma-D-glutamyl-L-diamino_acid_endopeptidase_I_(EC_3.4.19.11)	2'-5'_RNA_ligase
oxidoreductase,_aldo/keto_reductase_family	protein_of_unknown_function_DUF188	ATP-dependent_helicase_FUN30	3'-to-5'_oligoribonuclease_(orn)	Pyridoxine_biosynthesis_glutamine_amidotransferase,_synthase_subunit_(EC_2.4.2.-)	2',3'-cyclic-nucleotide_2'-phosphodiesterase_(EC_3.1.4.16)
gas_vesicle_protein_GvpT	TonB-dependent_receptor	Delta-1-pyrroline-5-carboxylate_dehydrogenase_(EC_1.2.1.88)	Anhydro-N-acetylmuramic_acid_kinase_(EC_2.7.1.-)	Translation_initiation_factor_1	2',3'-cyclic-nucleotide_2'-phosphodiesterase,_Bsub_YmdB
FIG01228342:_hypothetical_protein	Phenazine_biosynthesis_protein_PhzF_like	Transcription_initiation_factor_IIH_p80_subunit	Lipid_A_export_ATP-binding/permease_protein_MsbA	Thiamin-phosphate_pyrophosphorylase_(EC_2.5.1.3)	20-beta-hydroxysteroid_dehydrogenase
Poly-gamma-glutamate_synthase_subunit_PgsC/CapC_(EC_6.3.2.-)	Dihydrofolate_reductase_(EC_1.5.1.3)	Pyruvate,phosphate_dikinase_(EC_2.7.9.1)	Uncharacterized_protein_YppC	Mobile_element_protein	23S_rRNA_(guanine-N-2-)_-methyltransferase_rlmG_(EC_2.1.1.-)
Alkaline_serine_exoprotease_A_precursor_(EC_3.4.21.-)	Arginine_N-succinyltransferase_(EC_2.3.1.109)	Enoyl-CoA_hydratase_(EC_4.2.1.17)	sodium/hydrogen_exchanger	Chromosome_(plasmid)_partitioning_protein_ParB	23S_rRNA_(guanine-N-2-)_-methyltransferase_rlmL_EC_2.1.1.-)
Acetylornithine_deacetylase_(EC_3.5.1.16)	Nucleoside_ABC_transporter,_periplasmic_nucleoside-binding_protein	4-cresol_dehydrogenase_[hydroxylating]_flavoprotein_subunit		Phosphoribosylaminoimidazole_carboxylase_ATPase_subunit_(EC_4.1.1.21)	23S_rRNA_(guanosine-2'-O-)_-methyltransferase_rlmB_(EC_2.1.1.-)
CAIB/BAIF_family_protein	Multidrug_resistance_protein_MdtL	Cell_division_protein_FtsW	CarD-like_transcriptional_regulator	Permease_of_the_drug/metabolite_transporter_(DMT)_superfamily	23S_rRNA_(Uracil-5-)_-methyltransferase_rumB_(EC_2.1.1.-)
2,5-dichloro-2,5-cyclohexadiene-1,4-diol_dehydrogenase	Vanillin_dehydrogenase	5-aminovalerate_aminotransferase_DavT	Formamidopyrimidine-DNA_glycosylase_(EC_3.2.2.23)	CoA-disulfide_reductase_(EC_1.8.1.14)_/_Disulfide_bond_regulator	23S_rRNA_(uracil(1939)-C(5))-methyltransferase_(EC_2.1.1.190)
Inositol-1-phosphate_synthase_(EC_5.5.1.4)	N-succinyl-L,L-diaminopimelate_desuccinylase_(EC_3.5.1.18)	Cysteine_synthase_(EC_2.5.1.47)	ATP-dependent_Clp_protease,_ATP-binding_subunit_ClpC_/_Negative_regulator_of_genetic_competence_clcC/mecB	S-adenosylhomocysteine_deaminase_(EC_3.5.4.28)	23S_rRNA_N-6-methyltransferase_ErmCX
Oligo-1,6-glucosidase_(EC_3.2.1.10)	Gas_vesicle_protein_gvpS	DNA-directed_RNA_polymerase_I_largest_subunit_(EC_2.7.7.6)	Abortive_infection_protein	acetyltransferase,_GNAT_family	26_kDa_periplasmic_immunogenic_protein
Arabinose-proton_symporter	Multidrug_efflux_pump_component_MtrF	Putative_ATP-dependent_RNA_helicase	GTP_cyclohydrolase_I_(EC_3.5.4.16)_type_1	Alanine_dehydrogenase_(EC_1.4.1.1)	2H_phosphoesterase_superfamily_protein_Bsu1186_(yjcG)
Two-component_transcriptional_response_regulator,_OmpR_family	Zn-ribbon-containing,_possibly_RNA-binding_protein_and_truncated_derivatives	Heat_shock_protein_60_family_chaperone_GroEL_/_Thermosome_subunit	Cytochrome_b561	Branched-chain_amino_acid_transport_ATP-binding_protein_LivG_(TC_3.A.1.4.1)	3-aminobutyryl-CoA_ammonia-lyase_(EC_4.3.1.14)
Arsenical_resistance_operon_repressor	Imidazoleglycerol-phosphate_dehydratase_(EC_4.2.1.19)	Isoleucyl-tRNA_synthetase_(EC_6.1.1.5),_mitochondrial		Phosphoglucomutase_(EC_5.4.2.2)	3-beta-hydroxycholanate_3-dehydrogenase_(NADP(_))
TonB-dependent_receptor	Acetylornithine_deacetylase	Long-chain-fatty-acid--CoA_ligase	Glycosyltransferase	Malate_synthase_(EC_2.3.3.9)	3-dehydroquinate_dehydratase_II_(EC_4.2.1.10)
ADP-ribose_pyrophosphatase_(EC_3.6.1.13)		2-methylisocitrate_lyase	LSU_m3Psi1915_methyltransferase_RlmH	Alpha/beta_hydrolase_fold_(EC_3.8.1.5)	3-dehydroquinate_synthase_(EC_4.2.3.4)
Decarboxylase_NovR	Eukaryotic_translation_initiation_factor_3_90_kDa_subunit	Branched-chain_alpha-keto_acid_dehydrogenase,_E1_component,_beta_subunit_(EC_1.2.4.4)	Outer_membrane_lipoprotein_carrier_protein_LolA	Myo-inositol_2-dehydrogenase_(EC_1.1.1.18)	3-demethylubiquinone-9_3-methyltransferase
Hydroxymethylpyrimidine_ABC_transporter,_substrate-binding_component	NAD-dependent_protein_deacetylase_of_SIR2_family	Prolyl-tRNA_synthetase_(EC_6.1.1.15),_archaeal/eukaryal_type		Multiple_sugar_ABC_transporter,_membrane-spanning_permease_protein_MsmF	3-demethylubiquinone-9_3-methyltransferase_(EC_2.1.1.64)
Nitrate/nitrite_transporter	Uncharacterized_oxidoreductase_yqjQ_(EC_1.-.-.-)	Chalcone_synthase_(EC_2.3.1.74)	Lead,_cadmium,_zinc_and_mercury_transporting_ATPase_(EC_3.6.3.3)_(EC_3.6.3.5)	Transcriptional_regulator,_GntR_family	3-deoxy-D-manno-octulosonic_acid_kinase_(EC_2.7.1.166)
NADH-ubiquinone_oxidoreductase_chain_N_(EC_1.6.5.3)	putative_acyl-CoA_dehydrogenase		Hypothetical_DUF1027_domain_protein	ATP_synthase_F0_sector_subunit_a	3-deoxy-manno-octulosonate_cytidylyltransferase_(EC_2.7.7.38)
Menaquinone_via_futalosine_step_2	Phosphate_transport_system_permease_protein_PstC_(TC_3.A.1.7.1)	Hydrolase,_alpha/beta_fold_family	Succinate_dehydrogenase_flavoprotein_subunit_(EC_1.3.99.1)	Cytochrome_oxidase_biogenesis_protein_Surf1,_facilitates_heme_A_insertion	3-hydroxy-2-methylpyridine-4,5-dicarboxylate_4-decarboxylase
Muconate_cycloisomerase_(EC_5.5.1.1)	Cytochrome_P450_105A3	Putative_tartrate_transporter	Site-specific_tyrosine_recombinase_XerD	Phosphoserine_phosphatase_(EC_3.1.3.3)	3-hydroxyacyl-[acyl-carrier-protein]_dehydratase,_FabA_form_(EC_4.2.1.59)
TPR_repeat_containing_exported_protein	Dihydrolipoamide_succinyltransferase_component_(E2)_of_2-oxoglutarate_dehydrogenase_complex_(EC_2.3.1.61)	Serine/threonine_protein_kinase	CDP-4-dehydro-6-deoxy-D-glucose_3-dehydratase_(EC_4.2.1.-)	Probable_L-amino-acid_oxidase_(EC_1.4.3.2)	3-hydroxyacyl-[acyl-carrier-protein]_dehydratase,_FabZ_form_(EC_4.2.1.59)
	Ornithine_aminotransferase_2	Ubiquinol-cytochrome_C_reductase_complex_core_protein_I,_mitochondrial_precursor_(EC_1.10.2.2)	FIG01233928:_hypothetical_protein	Homoserine_dehydrogenase_(EC_1.1.1.3)	3-hydroxyacyl-CoA_dehydrogenase_(EC_1.1.1.35)_@_17hydroxysteroid_dehydrogenase_type_10_(HSD10)-like
FIG01227478:_hypothetical_protein	Long-chain_fatty-acid-CoA_ligase_(EC_6.2.1.3),_Mycobacterial_subgroup_FadD3	Alcohol_dehydrogenase_(EC_1.1.1.1)	NADH-ubiquinone_oxidoreductase_chain_D_(EC_1.6.5.3)	Xylose-responsive_transcription_regulator,_ROK_family	3-hydroxybutyryl-CoA_dehydrogenase_(EC_1.1.1.157)
FIG01229509:_hypothetical_protein	FIG01238210:_hypothetical_protein	Ornithine_carbamoyltransferase_(EC_2.1.3.3)	3-isopropylmalate_dehydrogenase_(EC_1.1.1.85)	tRNA_(cytidine(34)-2'-O)-methyltransferase_(EC_2.1.1.207)	3-hydroxyisobutyrate_dehydrogenase_(EC_1.1.1.31)
CTP_synthase_(EC_6.3.4.2)	Lead,_cadmium,_zinc_and_mercury_transporting_ATPase_(EC_3.6.3.3)_(EC_3.6.3.5)	Mannitol-1-phosphate_5-dehydrogenase_(EC_1.1.1.17)	Diaminobutyrate-pyruvate_aminotransferase_(EC_2.6.1.46)	Inosine-uridine_preferring_nucleoside_hydrolase_(EC_3.2.2.1)	3-hydroxyisobutyryl-CoA_hydrolase_(EC_3.1.2.4)
Glutamate-1-semialdehyde_aminotransferase_(EC_5.4.3.8)	Nitrite_reductase_[NAD(P)H]_small_subunit_(EC_1.7.1.4)	Serine/threonine-protein_kinase_PknD	Lycopene_elongase_(EC_2.5.1.-)		3-isopropylmalate_dehydratase_large_subunit_(EC_4.2.1.33)
Cytochrome_c-type_biogenesis_protein_CcdA_(DsbD_analog)	Fumarate_hydratase_class_I,_aerobic_(EC_4.2.1.2)	1-deoxyxylulose-5-phosphate_synthase_YajO	Leucyl-tRNA_synthetase_(EC_6.1.1.4)	Lactate-responsive_regulator_LldR_in_Firmicutes,_GntR_family	3-isopropylmalate_dehydratase_small_subunit_(EC_4.2.1.33)
Glutamate_N-acetyltransferase_(EC_2.3.1.35)_/_N-acetylglutamate_synthase_(EC_2.3.1.1)		Cytosine/adenosine_deaminases	L-2,4-diaminobutyric_acid_acetyltransferase_(EC_2.3.1.-)	putative_protein_YjiK	3-isopropylmalate_dehydrogenase_(EC_1.1.1.85)
Phosphatidylethanolamine_N-methyltransferase_(EC_2.1.1.17)	COG0613,_Predicted_metal-dependent_phosphoesterases_(PHP_family)	Oxygen-dependent_choline_dehydrogenase	FIG005666:_putative_helicase	Transcriptional_regulator_BkdR_of_isoleucine_and_valine_catabolism_operon	3-keto-5-aminohexanoate_cleavage_enzyme
Glycosyl_transferase,_family_2	FIG01213332:_antitoxin_to_FIG01213006:_toxin	Fumarylacetoacetate_hydrolase_family_protein	3,6-anhydro-alpha-L-galactonate_cycloisomerase	Carbon_storage_regulator	3-ketoacyl-CoA_thiolase_(EC_2.3.1.16)
Acylaminoacyl-peptidase	Peptide_chain_release_factor_3	Uracil-DNA_glycosylase,_family_1	Ribosome-associated_heat_shock_protein_implicated_in_the_recycling_of_the_50S_subunit_(S4_paralog)	transcriptional_regulator	3-ketoacyl-CoA_thiolase_(EC_2.3.1.16)_@_Acetyl-CoA_acetyltransferase_(EC_2.3.1.9)
Uncharacterized_iron_compound_ABC_uptake_transporter,_ATP-binding_protein	Serine_hydroxymethyltransferase_(EC_2.1.2.1)	Vitamin_B12_import_ATP-binding_protein_BtuD	Serine/threonine-protein_kinase_PknA_(EC_2.7.11.1)	Endo-1,4-beta-xylanase_A_precursor_(EC_3.2.1.8)	3-ketoacyl-CoA_thiolase_[isoleucine_degradation]_(EC_2.3.1.16)
3-oxoacyl-[acyl-carrier_protein]_reductase_(EC_1.1.1.100)	Phage-related_integrase	Succinate-semialdehyde_dehydrogenase_[NAD(P)_]_(EC_1.2.1.16)	Nucleoside_diphosphate_kinase_(EC_2.7.4.6)	Transcriptional_regulator,_LacI_family	3-methyl-2-oxobutanoate_hydroxymethyltransferase_(EC_2.1.2.11)
PepSY-associated_TM_helix	F420-dependent_glucose-6-phosphate_dehydrogenase	Decarboxylase_NovR	FIG00450905:_hypothetical_protein	Beta-galactosidase_(EC_3.2.1.23)	3-methylmercaptopropionyl-CoA_dehydrogenase_(DmdC)
Probable_protease_htpX_homolog_(EC_3.4.24.-)	Ribulose-5-phosphate_4-epimerase_and_related_epimerases_and_aldolases	ATP_synthase_alpha_chain_(EC_3.6.3.14)	NADH_ubiquinone_oxidoreductase_chain_A_(EC_1.6.5.3)	protein_of_unknown_function_DUF445	3-methylmercaptopropionyl-CoA_ligase_(DmdB)
Copper_chaperone_CopZ		Ribose-phosphate_pyrophosphokinase_(EC_2.7.6.1)	Potassium_channel_beta_chain	FIG00553873:_hypothetical_protein	3-oxo-tetronate_4-phosphate_decarboxylase
6-phosphogluconate_dehydrogenase,_decarboxylating_(EC_1.1.1.44)	Succinate_dehydrogenase_flavoprotein_subunit_(EC_1.3.99.1)		protein_from_nitrogen_regulatory_protein_P-II_(GLNB)_family,_ortholog_YAAQ_B._subtilis	Ubiquinone/menaquinone_biosynthesis_methyltransferase_UbiE_(EC_2.1.1.-)_@_2-heptaprenyl-1,4-naphthoquinone_methyltransferase_(EC_2.1.1.163)	3-oxoacyl-(acyl-carrier-protein)_reductase
GTP-binding_protein_HflX		Electron_transfer_flavoprotein,_alpha_subunit	Nicotinate-nucleotide_adenylyltransferase_(EC_2.7.7.18)	Methyl-accepting_chemotaxis_protein_I_(serine_chemoreceptor_protein)	3-oxoacyl-[ACP]_reductase_(EC_1.1.1.100)
Osmosensitive_K__channel_histidine_kinase_KdpD_(EC_2.7.3.-)	Mycofactocin_precursor	Acetyl_esterase	Phosphate_acetyltransferase_(EC_2.3.1.8)	Succinyl-CoA:3-ketoacid-coenzyme_A_transferase_subunit_B_(EC_2.8.3.5)	3-oxoacyl-[ACP]_synthase
Lmo0066_homolog_within_ESAT-6_gene_cluster,_similarity_to_ADP-ribosylating_toxins	UPF0057_membrane_protein_YqaE	Aldehyde_dehydrogenase_(EC_1.2.1.3)	Manganese_ABC_transporter,_periplasmic-binding_protein_SitA	Maltose/maltodextrin_ABC_transporter,_permease_protein_MalG	3-oxoacyl-[ACP]_synthase_(EC_2.3.1.41)_FabV_like
Phytochrome-like_protein_cph1	FIG00823153:_hypothetical_protein		Cell_division_protein_FtsI_[Peptidoglycan_synthetase]_(EC_2.4.1.129)	Maltose/maltodextrin_ABC_transporter,_permease_protein_MalF	3-oxoacyl-[ACP]_synthase_III_in_alkane_synthesis_cluster
Histidyl-tRNA_synthetase_(EC_6.1.1.21)	L-lactate_dehydrogenase_(EC_1.1.2.3)	Flap_structure-specific_endonuclease_(EC_3.-.-.-)	Tyrosyl-tRNA_synthetase_(EC_6.1.1.1)	Alpha-L-fucosidase_(EC_3.2.1.51)	3-oxoacyl-[acyl-carrier_protein]_reductase_(EC_1.1.1.100)
Short_chain_dehydrogenase_family_protein	FIG00820937:_hypothetical_protein	Uncharacterized_SAM-dependent_O-methyltransferase	transfer_protein_homolog_TraA	Predicted_rhamnogalacturonan_lyase_in_rhamnose_utilization_cluster	3-oxoacyl-[acyl-carrier_protein]_reductase_paralog_(EC_1.1.1.100)
Dihydrolipoamide_dehydrogenase_of_2-oxoglutarate_dehydrogenase_(EC_1.8.1.4)	3'(2'),5'-bisphosphate_nucleotidase_(EC_3.1.3.7)	Cell_division_protein_FtsH_(EC_3.4.24.-)	Pantoate--beta-alanine_ligase_(EC_6.3.2.1)	diguanylate_cyclase/phosphodiesterase_(GGDEF_&_EAL_domains)_with_PAS/PAC_sensor(s)	3-oxoacyl-[acyl-carrier-protein]_synthase,_KASI_(EC_2.3.1.41)
sugar_ABC_transporter_permease	Alanyl-tRNA_synthetase_(EC_6.1.1.7)	D-tyrosyl-tRNA(Tyr)_deacylase_(EC_3.6.1.n1)	FIG00659177:_hypothetical_protein	Protease_IV_(EC_3.4.21.-)	3-oxoacyl-[acyl-carrier-protein]_synthase,_KASII_(EC_2.3.1.179)
Sporulation_initiation_phosphotransferase_(Spo0F)	DNA_polymerase_III_delta_prime_subunit_(EC_2.7.7.7)	Malonyl_CoA-acyl_carrier_protein_transacylase_(EC_2.3.1.39)	WhiB-like_transcription_regulator	Dihydroneopterin_triphosphate_pyrophosphohydolase_type_2	3-oxoacyl-[acyl-carrier-protein]_synthase,_KASIII_(EC_2.3.1.180)
Heat-inducible_transcription_repressor_HrcA	Putative_monooxygenase	Ornithine_aminotransferase	Zn-ribbon-containing,_possibly_RNA-binding_protein_and_truncated_derivatives	ATPase,_AAA_family	3-phenylpropionate-dihydrodiol/cinnamic_acid-dihydrodiol_dehydrogenase
Iron-sulfur_cluster_assembly_ATPase_protein_SufC	Acetylornithine_aminotransferase_(EC_2.6.1.11)	Dihydroorotate_dehydrogenase,_catalytic_subunit_(EC_1.3.3.1)	Nitrite_reductase_[NAD(P)H]_large_subunit_(EC_1.7.1.4)	NAD(P)H_dehydrogenase_(quinone)_family_protein	3-polyprenyl-4-hydroxybenzoate_carboxy-lyase_(EC_4.1.1.-)
Tryptophanyl-tRNA_synthetase_(EC_6.1.1.2)	D-xylose-proton_symporter	Zinc-type_alcohol_dehydrogenase-like_protein	Phosphoserine_phosphatase_(EC_3.1.3.3)	Methionine_aminopeptidase_(EC_3.4.11.18)	3-polyprenyl-4-hydroxybenzoate_carboxy-lyase_UbiX_(EC_4.1.1.-)
Succinyl-CoA_ligase_[GDP-forming]_beta_chain_(EC_6.2.1.4)	L-proline_glycine_betaine_ABC_transport_system_permease_protein_ProV_(TC_3.A.1.12.1)	Multidrug_resistance_protein_MdtM		Methylenetetrahydrofolate_dehydrogenase_(NADP_)_(EC_1.5.1.5)_/_Methenyltetrahydrofolate_cyclohydrolase_(EC_3.5.4.9)	3,4-dihydroxy-2-butanone_4-phosphate_synthase_(EC_4.1.99.12)_/_GTP_cyclohydrolase_II_(EC_3.5.4.25)
Beta-galactosidase_(EC_3.2.1.23)		Kynureninase_(EC_3.7.1.3)	FIG00734295:_hypothetical_protein	Acetyltransferase	3,5-diaminohexanoate_dehydrogenase_(EC_1.4.1.11)
Undecaprenol_kinase_(EC_2.7.1.66)	N-acetylmannosamine_kinase_(EC_2.7.1.60)	NAD(P)HX_dehydratase	oxidoreductase,_FAD-binding	YjbH-like,_GTP_pyrophosphokinase_domain	3,7-dideoxy-D-threo-hepto-2,_6-diulosonate_synthase_(EC_4.2.3.-)
DNA-binding_response_regulator_ChvI	NAD(P)_transhydrogenase_alpha_subunit_(EC_1.6.1.2)	Bis-ABC_ATPase_Uup	FIG074102:_hypothetical_protein	Alpha-N-arabinofuranosidase_(EC_3.2.1.55)	3'->5'_exoribonuclease_Bsu_YhaM
FIG00449924:_hypothetical_protein	Cytochrome_P450_152A1_(EC_1.14.-.-)	probable_oxidoreductase/Short-chain_dehydrogenase	Cobalt-zinc-cadmium_resistance_protein	ABC_transporter,_permease_protein_1_(cluster_1,_maltose/g3p/polyamine/iron)	3'-5'_exonuclease_DinG
Acetyl_esterase	sensor_histidine_kinase	L-fuculose_phosphate_aldolase	Possible_alpha-xyloside_ABC_transporter,_permease_component	FIG00733871:_hypothetical_protein	3'-5'_exoribonuclease_YhaM
Flp_pilus_assembly_protein_TadD,_contains_TPR_repeat	Ferredoxin	Cardiolipin_synthase_A	CDP-diacylglycerol--glycerol-3-phosphate_3-phosphatidyltransferase_(EC_2.7.8.5)	tRNA_dihydrouridine_synthase_B_(EC_1.-.-.-)	3'-to-5'_exoribonuclease_RNase_R
Flagellar_basal-body_rod_protein_FlgF	ATP-dependent_Clp_protease_proteolytic_subunit_(EC_3.4.21.92)	Flagellar_biosynthesis_protein_FliR	NAD-dependent_epimerase/dehydratase	Molybdenum_cofactor_biosynthesis_protein_MoaD	3'-to-5'_oligoribonuclease_(orn)
Serine_acetyltransferase_(EC_2.3.1.30)	3-oxoacyl-[acyl-carrier_protein]_reductase_(EC_1.1.1.100)	RNA_helicase,_putative	Stage_V_sporulation_protein_AD_(SpoVAD)	Phage_peptidoglycan_binding_endopeptidase	3'-to-5'_oligoribonuclease_B,_Bacillus_type
Glutamyl-tRNA_reductase_(EC_1.2.1.70)	sodium:proline_symporter	Sialidase_(EC_3.2.1.18)		Muconate_cycloisomerase_(EC_5.5.1.1)	3',5'-cyclic_adenosine_monophosphate_phosphodiesterase_CpdA
Type_IV_prepilin_peptidase_TadV/CpaA	Deoxyadenosine_kinase_(EC_2.7.1.76)_@_Deoxycytidine_kinase_(EC_2.7.1.74)	Methylmalonate-semialdehyde_dehydrogenase_(EC_1.2.1.27)	Serine_hydroxymethyltransferase_(EC_2.1.2.1)	Ribose-phosphate_pyrophosphokinase_(EC_2.7.6.1)	3',5'-cyclic-nucleotide_phosphodiesterase_(EC_3.1.4.17)
FIG01121145:_hypothetical_protein	Eukaryotic_translation_initiation_factor_4E	Multicopper_oxidase		Phosphonates_transport_ATP-binding_protein_PhnK	3'(2'),5'-bisphosphate_nucleotidase_(EC_3.1.3.7)
Sialidase_(EC_3.2.1.18)	Beta-glucosidase_(EC_3.2.1.21)	Carboxylesterase_NlhH	Cysteine_synthase_(EC_2.5.1.47)	Uncharacterized_MFS-type_transporter	33_kDa_chaperonin_(Heat_shock_protein_33)_(HSP33)
membrane_protein,_putative	putative_two-component_system_response_regulator	Long-chain-fatty-acid--CoA_ligase_(EC_6.2.1.3)	Glutaredoxin-like_domain-containing_protein_PA3033	Salicylate_hydroxylase_(EC_1.14.13.1)	33_kDa_chaperonin_HslO
3-dehydroquinate_dehydratase_II_(EC_4.2.1.10)	Molybdenum_ABC_transporter,_periplasmic_molybdenum-binding_protein_ModA_(TC_3.A.1.8.1)	Urease_alpha_subunit_(EC_3.5.1.5)	Trehalose-6-phosphate_hydrolase_(EC_3.2.1.93)	Diacylglycerol_kinase	4-amino-4-deoxy-L-arabinose_transferase_and_related_glycosyltransferases_of_PMT_family
4-cresol_dehydrogenase_[hydroxylating]_flavoprotein_subunit	DUF2236	Cysteine_desulfurase_(EC_2.8.1.7)	Heat-inducible_transcription_repressor_HrcA	Putative_hemolysin	4-amino-6-deoxy-N-Acetyl-D-hexosaminyl-(Lipid_carrier)_acetyltrasferase
Dephospho-CoA_kinase_(EC_2.7.1.24)	Thioredoxin_reductase_(EC_1.8.1.9)	Alpha-mannosidase_(EC_3.2.1.24)	tRNA_pseudouridine_synthase_B_(EC_4.2.1.70)	Phosphate_starvation-inducible_protein_PhoH,_predicted_ATPase	4-carboxy-4-hydroxy-2-oxoadipate_aldolase
NADH_dehydrogenase_(EC_1.6.99.3)	Cholesterol_oxidase_(EC_1.1.3.6)_@_Steroid_Delta(5)->Delta(4)-isomerase_(EC_5.3.3.1)	DNA_mismatch_repair_protein_MutS	Mobile_element_protein	NADH-ubiquinone_oxidoreductase_chain_J_(EC_1.6.5.3)	4-carboxymuconolactone_decarboxylase_(EC_4.1.1.44)
Cadmium_resistance_protein	Endoglucanase_(EC_3.2.1.4)	L-lactate_dehydrogenase_(EC_1.1.2.3)	Dihydrofolate_reductase_(EC_1.5.1.3)	RecA_protein	4-carboxymuconolactone_decarboxylase_domain/alkylhydroperoxidase_AhpD_family_core_domain_protein
Beta-glucosidase_(EC_3.2.1.21)	Oxygen-dependent_choline_dehydrogenase	Pyruvate_carboxylase_(EC_6.4.1.1)	Fatty_acid_desaturase_(EC_1.14.19.3)	Phosphoribosylformylglycinamidine_cyclo-ligase_(EC_6.3.3.1)	4-deoxy-L-threo-5-hexosulose-uronate_ketol-isomerase_(EC_5.3.1.17)
Chorismate_mutase_II_(EC_5.4.99.5)	Peptide_methionine_sulfoxide_reductase_MsrA_(EC_1.8.4.11)	pyridoxal_phosphate-dependent_deaminase,_putative	DNA_polymerase_III_beta_subunit_(EC_2.7.7.7)		4-diphosphocytidyl-2-C-methyl-D-erythritol_kinase_(EC_2.7.1.148)
Probable_Co/Zn/Cd_efflux_system_membrane_fusion_protein	4-carboxy-4-hydroxy-2-oxoadipate_aldolase	Inorganic_pyrophosphatase_(EC_3.6.1.1)	FMN-dependent_NADH-azoreductase		4-Hydroxy-2-oxoglutarate_aldolase_(EC_4.1.3.16)_@_2-dehydro-3-deoxyphosphogluconate_aldolase_(EC_4.1.2.14)
putative_secreted_protein	Phosphate_transport_ATP-binding_protein_PstB_(TC_3.A.1.7.1)	Septum_formation_protein_Maf		Tyrosine_recombinase_XerC	4-hydroxy-2-oxovalerate_aldolase_(EC_4.1.3.39)
Nodulin-related_protein_CC_0717	Putative_polysaccharide_deacetylase	Dimethyl-sulfide_monooxygenase	Peptidyl-prolyl_cis-trans_isomerase_(EC_5.2.1.8)	Anti-sigma_F_factor_antagonist_(spoIIAA-2)	4-hydroxy-3-methylbut-2-enyl_diphosphate_reductase_(EC_1.17.1.2)
serine/threonine_protein_kinase	FIG01122970:_hypothetical_protein	Homogentisate_1,2-dioxygenase_(EC_1.13.11.5)	Acyl-CoA_dehydrogenase	3-phenylpropionate-dihydrodiol/cinnamic_acid-dihydrodiol_dehydrogenase	4-hydroxy-tetrahydrodipicolinate_reductase_(EC_1.17.1.8)
N-acetylglucosamine-regulated_TonB-dependent_outer_membrane_receptor	Mobile_element_protein	Arylsulfatase_(EC_3.1.6.1)	Superfamily_I_DNA_and_RNA_helicases	COG0488:_ATPase_components_of_ABC_transporters_with_duplicated_ATPase_domains	4-hydroxy-tetrahydrodipicolinate_synthase_(EC_4.3.3.7)
Dienelactone_hydrolase_and_related_enzymes	FIG01234419:_hypothetical_protein	X-Pro_dipeptidyl-peptidase	SSU_rRNA_(adenine(1518)-N(6)/adenine(1519)-N(6))-dimethyltransferase_(EC_2.1.1.182)	TsaC_protein_(YrdC_domain)_required_for_threonylcarbamoyladenosine_t(6)A37_modification_in_tRNA	4-hydroxybenzoate_polyprenyltransferase_(EC_2.5.1.39)
ATP/GTP-binding_protein	Predicted_arginine_uptake_transporter	Glutamate--cysteine_ligase_eukaryotic_(EC_6.3.2.2)	FIG01127437:_hypothetical_protein	FIG00452930:_hypothetical_protein	4-hydroxybenzoate_transporter
Aspartyl-tRNA(Asn)_amidotransferase_subunit_B_(EC_6.3.5.6)_@_Glutamyl-tRNA(Gln)_amidotransferase_subunit_B_(EC_6.3.5.7)	PTS_system,_mannitol-specific_IIA_component			Phosphoadenylyl-sulfate_reductase_[thioredoxin]_(EC_1.8.4.8)_/_Adenylyl-sulfate_reductase_[thioredoxin]_(EC_1.8.4.10)	4-hydroxybenzoyl-CoA_thioesterase_family_active_site
Sulfur_oxidation_protein_SoxY	Branched-chain_amino_acid_aminotransferase_(EC_2.6.1.42)	Threonine_dehydratase,_catabolic_(EC_4.3.1.19)	Carbamoyl-phosphate_synthase_large_chain_(EC_6.3.5.5)	Superfamily_I_DNA_and_RNA_helicases_and_helicase_subunits	4-hydroxybutyrate_coenzyme_A_transferase
Epoxide_hydrolase	6-aminohexanoate-cyclic-dimer_hydrolase	ATP-energized_glutathione_S-conjugate_pump,_putative	Maltodextrin_glucosidase_(EC_3.2.1.20)	Acetate_kinase_(EC_2.7.2.1)	4-hydroxybutyrate:acetyl-CoA_CoA_transferase_(EC_2.3.1.-)
RNA_polymerase_sporulation_specific_sigma_factor_SigF	Na(_)_H(_)_antiporter_subunit_G	Copper_chaperone	Alpha-glucoside_transport_ATP-binding_protein_AglK	Alkaline_phosphatase_(EC_3.1.3.1)	4-hydroxyphenylpyruvate_dioxygenase_(EC_1.13.11.27)
Extracellular_serine_proteinase	FIG01225538:_hypothetical_protein	Gamma-glutamyl_phosphate_reductase_(EC_1.2.1.41)	Thiol:disulfide_oxidoreductase_related_to_ResA	ATP_synthase_F0_sector_subunit_b	4-hydroxyproline_epimerase_(EC_5.1.1.8)
RNA_polymerase_sigma_factor_RpoD	FIG01121555:_hypothetical_protein	tRNA_pseudouridine_55_synthase_(EC_4.2.1.70)	FIG002003:_Protein_YdjA	Iron-sulfur_cluster_assembly_ATPase_protein_SufC	4-hydroxythreonine-4-phosphate_dehydrogenase_(EC_1.1.1.262)
Carnitine_monooxygenase_oxygenase_subunit	Transcriptional_regulator,_ArsR_family	Flagellar_biosynthesis_protein_FliQ	Gene_Transfer_Agent_terminase_protein	NADH-ubiquinone_oxidoreductase_chain_D_(EC_1.6.5.3)	4-nitrophenylphosphatase_(EC_3.1.3.41)
Response_regulator_of_zinc_sigma-54-dependent_two-component_system	Cobalt-precorrin-6x_reductase_(EC_1.3.1.54)	Vanillin_dehydrogenase	Protease_IV_(EC_3.4.21.-)	Chemotaxis_protein_CheV_(EC_2.7.3.-)	4-oxalocrotonate_tautomerase_(EC_5.3.2.-)
Small_acid-soluble_spore_protein,_alpha/beta_family,_SASP_1	DNA-binding_protein_HBsu	Transcription_initiation_factor_IIF_beta_subunit	Short-chain_dehydrogenase/reductase_SDR	Acetolactate_synthase_large_subunit_(EC_2.2.1.6)	4-pyridoxic_acid_dehydrogenase_/_3-hydroxybutyryl-CoA_dehydrogenase_(EC_1.1.1.157)
GDP-mannose_4,6-dehydratase_(EC_4.2.1.47)		Delta(14)-sterol_reductase	RNA_polymerase_sigma_factor_RpoH-related_protein	SAM-dependent_methyltransferase	4-pyridoxolactonase_(EC_3.1.1.27)
Stage_V_sporulation_protein_AA_(SpoVAA)	Mycothiol_S-conjugate_amidase_Mca	Chemotaxis_protein_motC	Uncharacterized_protein_MSMEG_5817	Probable_peptidyl-prolyl_cis-trans_isomerase_B_(EC_5.2.1.8)_(PPIase_B)_(Rotamase_B)	4,4'-diaponeurosporenoate_glycosyltransferase
1-acyl-sn-glycerol-3-phosphate_acyltransferase_(EC_2.3.1.51)	Methionine_ABC_transporter_ATP-binding_protein	Pantothenate_kinase_type_II,_eukaryotic_(EC_2.7.1.33)	Glycosyl_transferase,_group_2_family_protein	putative_ATP-dependent_DNA_helicase_YjcD	4Fe-4S_ferredoxin,_iron-sulfur_binding
Butyryl-CoA_dehydrogenase_(EC_1.3.99.2)	putative_metabolite_transport_protein_CsbC	Xylulose-5-phosphate_phosphoketolase_(EC_4.1.2.9)	Lipoate_synthase	Thermostable_carboxypeptidase_1_(EC_3.4.17.19)	5-aminolevulinate_synthase_(EC_2.3.1.37)
Probable_NreB_protein	Butyryl-CoA_dehydrogenase_(EC_1.3.99.2)		Permease_of_the_drug/metabolite_transporter_(DMT)_superfamily	FIG00545356:_hypothetical_protein	5-aminopentanamidase_(EC_3.5.1.30)
regulatory_protein,_ArsR	OsmC/Ohr_family_protein	Xanthine/uracil/thiamine/ascorbate_permease_family_protein	Acetylornithine_aminotransferase_(EC_2.6.1.11)	Aldehyde_dehydrogenase_(EC_1.2.1.3)	5-carboxymethyl-2-hydroxymuconate_semialdehyde_dehydrogenase_(EC_1.2.1.60)
Dihydropteroate_synthase_(EC_2.5.1.15)		Transcription_initiation_factor_IIA_large_subunit	Indole-3-glycerol_phosphate_synthase_(EC_4.1.1.48)	FIG01251525:_hypothetical_protein	5-dehydro-4-deoxyglucarate_dehydratase_(EC_4.2.1.41)
	Putative_esterase	Oxidoreductase_UcpA	Ribonucleotide_reductase_of_class_Ia_(aerobic),_beta_subunit_(EC_1.17.4.1)		5-deoxy-glucuronate_isomerase_(EC_5.3.1.-)
Oxidoreductase,_short-chain_dehydrogenase/reductase_family	Monomeric_sarcosine_oxidase	Alpha-N-arabinofuranosidase_(EC_3.2.1.55)	RNA_methyltransferase,_TrmA_family	FIG002958:_hypothetical_protein	5-Enolpyruvylshikimate-3-phosphate_synthase_(EC_2.5.1.19)
5'-methylthioadenosine/S-adenosylhomocysteine_nucleosidase		Lysine-specific_permease	ABC-type_sugar_transport_system,_permease_component	Isoleucyl-tRNA_synthetase_(EC_6.1.1.5)	5-formyltetrahydrofolate_cyclo-ligase_(EC_6.3.3.2)
2-succinylbenzoate--CoA_ligase	6-phosphogluconate_dehydrogenase,_decarboxylating	proteasome_regulatory_subunit_Rpn12	Membrane_alanine_aminopeptidase_N_(EC_3.4.11.2)	PQQ-dependent_oxidoreductase,_gdhB_family	5-Hydroxyisourate_Hydrolase_(HIUase)_(EC_3.5.2.17)
Sodium:alanine_symporter	Na_/H__antiporter	Ferredoxin	Phosphoribosylamine--glycine_ligase_(EC_6.3.4.13)	D-alanine--D-alanine_ligase_(EC_6.3.2.4)	5-methyl-dCTP_pyrophosphohydrolase_(EC_3.6.1.-)
CAAX_amino_terminal_protease_family_protein		Beta-glucosidase_(EC_3.2.1.21)	Glucose-6-phosphate_isomerase_(EC_5.3.1.9)	Xaa-Pro_dipeptidase	5-methylcytosine-specific_restriction_enzyme_A_(EC_3.1.21.-)
N-acetylmuramoyl-L-alanine_amidase_(EC_3.5.1.28)	Arylsulfatase_(EC_3.1.6.1)	Monomeric_sarcosine_oxidase	L-fuco-beta-pyranose_dehydrogenase_(EC_1.1.1.122)	RNA_polymerase_ECF-type_sigma_factor	5-methyltetrahydrofolate--homocysteine_methyltransferase_(EC_2.1.1.13)
FIG01225564:_hypothetical_protein	FIG01225377:_hypothetical_protein	putative_ABC_transporter_ATP-binding_protein	membrane_protein,_putative	SrpA-related_protein	5-methyltetrahydropteroyltriglutamate--homocysteine_methyltransferase_(EC_2.1.1.14)
Site-specific_tyrosine_recombinase	FIG01230218:_hypothetical_protein	GTP-binding_protein_1	DNA-directed_RNA_polymerase_specialized_sigma_subunit,_sigma24-like	YgfY_COG2938	5-methylthioribose_kinase_(EC_2.7.1.100)
YuzD-like_protein	Ubiquitin_carboxyl-terminal_hydrolase_15		Alanyl-tRNA_synthetase_family_protein	Tagatose_1,6-bisphosphate_aldolase_(EC_4.1.2.40)	5-nucleotidase_SurE_(EC_3.1.3.5)
UV-endonuclease_UvdE_family	Catalyzes_the_cleavage_of_p-aminobenzoyl-glutamate_to_p-aminobenzoate_and_glutamate,_subunit_A	Transketolase_(EC_2.2.1.1)	Glycerophosphoryl_diester_phosphodiesterase_(EC_3.1.4.46)	NADH-ubiquinone_oxidoreductase_chain_B_(EC_1.6.5.3)	5-oxo-L-prolinase,_putative
Transcriptional_regulator,_TetR_family	5-methylthioribose_kinase_(EC_2.7.1.100)	Protein_kinase	Cell_division_protein_BolA	FIG01238276:_hypothetical_protein	5-oxoprolinase_(EC_3.5.2.9)
ComK_regulator	2,3-diketo-5-methylthiopentyl-1-phosphate_enolase_(EC_5.3.2.5)	Tyrosine_recombinase_XerD	L-proline_glycine_betaine_ABC_transport_system_permease_protein_ProV_(TC_3.A.1.12.1)	Glucose-methanol-choline_(GMC)_oxidoreductase:NAD_binding_site	5,10-methylenetetrahydrofolate_reductase_(EC_1.5.1.20)
FIG00845977:_hypothetical_protein	A/G-specific_adenine_glycosylase_(EC_3.2.2.-)	Delta-1-pyrroline-5-carboxylate_dehydrogenase_(EC_1.5.1.12)	Hydrolase,_alpha/beta_fold_family	Cytochrome_c-551	5,10-methylenetetrahydrofolate_reductase_(EC_1.5.1.20)_/_Homolog_of_homocysteine-binding_domain
Chemotaxis_protein_CheV_(EC_2.7.3.-)	Phosphoserine_phosphatase_(EC_3.1.3.3)	Serine/threonine_protein_phosphatase_(EC_3.1.3.16)	Ligand-binding_SRPBCC_domain_protein_family	Hydrolase,_alpha/beta_fold_family	5'-methylthioadenosine_nucleosidase_(EC_3.2.2.16)_@_S-adenosylhomocysteine_nucleosidase_(EC_3.2.2.9)
carbon_monoxide_dehydrogenase_D_protein	FIG00822170:_hypothetical_protein	Carboxyvinyl-carboxyphosphonate_phosphorylmutase	Arginyl-tRNA_synthetase_(EC_6.1.1.19)	Manganese_ABC_transporter,_inner_membrane_permease_protein_SitD	5'-methylthioadenosine_nucleosidase_(EC_3.2.2.16)_/_S-adenosylhomocysteine_nucleosidase_(EC_3.2.2.9)
cytochrome_c551		2,3-butanediol_dehydrogenase,_R-alcohol_forming,_(R)-_and_(S)-acetoin-specific_(EC_1.1.1.4)	Polyprenyl-phospho-N-acetylgalactosaminyl_synthase_PpgS	ATP-dependent_DNA_helicase_RecG_(EC_3.6.1.-)	5'-methylthioadenosine_phosphorylase_(EC_2.4.2.28)
Histidinol-phosphatase_(EC_3.1.3.15)	Ribosomal_RNA_adenine_dimethylase	Actin_cytoskeleton-regulatory_complex_protein_PAN1	3-hydroxyisobutyryl-CoA_hydrolase_(EC_3.1.2.4)	Non-heme_chloroperoxidase_(EC_1.11.1.10)	5'-nucleotidase_(EC_3.1.3.5)
Oxidoreductase,_short_chain_dehydrogenase/reductase_family	membrane_protein,_putative	Arabinose-proton_symporter	Deoxyribodipyrimidine_photolyase_(EC_4.1.99.3)	Acyl-coenzyme_A_oxidase_1,_peroxisomal_(EC_1.3.3.6)	5'-nucleotidase_family_protein_in_cluster_with_NagD-like_phosphatase
putative_two-component_system_response_regulator	Cobalamin_biosynthesis_protein_CobG	Cobalt-zinc-cadmium_resistance_protein_CzcD	TRAP_transporter_solute_receptor,_unknown_substrate_6	Iron-sulfur_cluster_assembly_protein_SufD	50S_ribosomal_subunit_maturation_GTPase_RbgA_(B._subtilis_YlqF)
	tRNA_(guanine46-N7-)-methyltransferase_(EC_2.1.1.33)	Putative_sodium:solute_symporter,_similarity_with_yeast_urea_transporter_DUR3	Integrase/recombinase	Na_/H__antiporter	6-aminohexanoate-dimer_hydrolase_(EC_3.5.1.46)
	Transmembrane_transport_protein_MmpL3	Atypical_L-asparaginase_(EC_3.5.1.1),_Rhizobium_type	Glycosyltransferase_MshA_involved_in_mycothiol_biosynthesis_(EC_2.4.1.-)	Enoyl-CoA_hydratase_(EC_4.2.1.17)	6-carboxytetrahydropterin_synthase_(EC_4.1.2.50)_@_Queuosine_biosynthesis_QueD,_PTPS-I
CrcB_protein	Monoamine_oxidase_(1.4.3.4)	Bifunctional_cytochrome_P450/NADPH--P450_reductase_2		Cation_transport_ATPase	6-hexanolactone_hydrolase
Porphobilinogen_deaminase_(EC_2.5.1.61)	Prolyl_endopeptidase_(EC_3.4.21.26)	Branched-chain_alpha-keto_acid_dehydrogenase,_E1_component,_alpha_subunit_(EC_1.2.4.4)	Aldo/keto_reductase	Scaffold_protein_for_[4Fe-4S]_cluster_assembly_ApbC,_MRP-like	6-phospho-3-hexuloisomerase
Monoamine_oxidase_(1.4.3.4)	DUF1794	Phage_terminase,_large_subunit	Starvation_sensing_protein_RspA	Protein_often_found_in_Actinomycetes_clustered_with_signal_peptidase_and/or_RNaseHII	6-phosphofructokinase_(EC_2.7.1.11)
Peptide_deformylase_(EC_3.5.1.88)	Glycerophosphoryl_diester_phosphodiesterase_(EC_3.1.4.46)	Acetyl-coenzyme_A_synthetase_(EC_6.2.1.1)	ABC-type_Fe3_-siderophore_transport_system,_permease_2_component	RsbS,_negative_regulator_of_sigma-B	6-phosphogluconate_dehydrogenase,_decarboxylating_(EC_1.1.1.44)
Shikimate_5-dehydrogenase_I_alpha_(EC_1.1.1.25)	Arsenate_reductase_(EC_1.20.4.1)	FIG01043304:_hypothetical_protein	Methionyl-tRNA_synthetase_(EC_6.1.1.10)	FIG001886:_Cytoplasmic_hypothetical_protein	6-phosphogluconolactonase_(EC_3.1.1.31)
Dihydroxyacetone_kinase,_ATP-dependent_(EC_2.7.1.29)	3-hydroxyacyl-CoA_dehydrogenase_(EC_1.1.1.35)_@_17hydroxysteroid_dehydrogenase_type_10_(HSD10)-like	UDP-glucose_4-epimerase_(EC_5.1.3.2)	Flagellar_basal-body_rod_modification_protein_FlgD	NAD-dependent_glyceraldehyde-3-phosphate_dehydrogenase_(EC_1.2.1.12)	6-phosphogluconolactonase_(EC_3.1.1.31),_eukaryotic_type
Threonyl-tRNA_synthetase_(EC_6.1.1.3)	Succinoglycan_biosynthesis_protein_exoM_(EC_2.-.-.-)	Histidine_N-alpha-methyltransferase	Putative_ATP:guanido_phosphotransferase_YacI_(EC_2.7.3.-)	GAF_sensor_signal_transduction_histidine_kinase	6,7-dimethyl-8-ribityllumazine_synthase_(EC_2.5.1.78)
Proton/glutamate_symport_protein_@_Sodium/glutamate_symport_protein	Pirin	Oxidoreductase,_short-chain_dehydrogenase/reductase_family	FIG01229452:_hypothetical_protein	DNA_polymerase_III_subunits_gamma_and_tau_(EC_2.7.7.7)	8-amino-3,8-dideoxy-manno-octulosonate_cytidylyltransferase
Putative_tartrate_transporter	Phosphohydrolase_(MutT/nudix_family_protein)		Spore_cortex-lytic_enzyme,_lytic_transglycosylase_SleB	S-(hydroxymethyl)glutathione_dehydrogenase_(EC_1.1.1.284)	8-amino-7-oxononanoate_synthase_(EC_2.3.1.47)
DNA_polymerase_III_chi_subunit_(EC_2.7.7.7)	3-hydroxyisobutyryl-CoA_hydrolase_(EC_3.1.2.4)	Salicylate_hydroxylase_(EC_1.14.13.1)	Excinuclease_ABC_subunit_A	Two-component_system_sensor_histidine_kinase	8-oxo-dGTP_diphosphatase
Ferric_siderophore_transport_system,_periplasmic_binding_protein_TonB	Tartrate_dehydrogenase_(EC_1.1.1.93)_@_Tartrate_decarboxylase_(EC_4.1.1.73)_@_D-malic_enzyme_(EC_1.1.1.83)	Asparaginyl-tRNA_synthetase_(EC_6.1.1.22)	peptidase_M20D,_amidohydrolase	DNA_polymerase_III_epsilon_subunit_(EC_2.7.7.7)	A/G-specific_adenine_glycosylase_(EC_3.2.2.-)
IncW-like_replication_protein	5-methyltetrahydropteroyltriglutamate--homocysteine_methyltransferase_(EC_2.1.1.14)	GPN-loop_GTPase_3	Cysteinyl-tRNA_synthetase_(EC_6.1.1.16)	Oligopeptide_ABC_transporter,_periplasmic_oligopeptide-binding_protein_OppA_(TC_3.A.1.5.1)	ABC_alpha-glucoside_transporter,_inner_membrane_subunit_AglF
4Fe-4S_ferredoxin,_iron-sulfur_binding	Lysophospholipase_(EC_3.1.1.5)	Sulfite_reductase_[NADPH]_flavoprotein_alpha-component_(EC_1.8.1.2)	Fumarate_hydratase_class_II_(EC_4.2.1.2)	Auxin_Efflux_Carrier	ABC_transport_ATP-binding_subunit
Deoxyguanosinetriphosphate_triphosphohydrolase_(EC_3.1.5.1)	Allophanate_hydrolase_2_subunit_1_(EC_3.5.1.54)	2-oxo-Delta(3)-4,5,5-trimethylcyclopentenylacetyl-CoA_monooxygenase	Thioredoxin	Diaminobutyrate-pyruvate_aminotransferase_(EC_2.6.1.46)	ABC_transport_system,_sugar-binding_protein
Methionine_ABC_transporter_ATP-binding_protein	UDP-N-acetylglucosamine_1-carboxyvinyltransferase_(EC_2.5.1.7)	ATP-dependent_RNA_helicase_DbpA	FIG00821014:_hypothetical_protein	Phenylalanyl-tRNA_synthetase_alpha_chain_(EC_6.1.1.20)	ABC_transporter_(ATP-binding_protein)
FIG000325:_clustered_with_transcription_termination_protein_NusA	alternate_gene_name:_yzbB		TRAP-type_transport_system,_small_permease_component,_predicted_N-acetylneuraminate_transporter_/_TRAP-type_transport_system,_large_permease_component,_predicted_N-acetylneuraminate_transporter	Dihydrolipoamide_dehydrogenase_(EC_1.8.1.4)	ABC_transporter_(iron.B12.siderophore.hemin)_,_permease_component
Transglutaminase-like_domain	ATP:Cob(I)alamin_adenosyltransferase_(EC_2.5.1.17)	Putative_oxidoreductase_YncB	Leucyl/phenylalanyl-tRNA--protein_transferase_(EC_2.3.2.6)	Dihydropyrimidine_dehydrogenase_[NADP_]_(EC_1.3.1.2)	ABC_transporter_(permease)
Aldehyde_dehydrogenase_(EC_1.2.1.3)	putative_protein	Aliphatic_nitrilase	Pyruvate_dehydrogenase_E1_component_(EC_1.2.4.1)	FIG00994467:_hypothetical_protein	ABC_transporter_ATP-binding_protein
Homoserine_O-acetyltransferase_(EC_2.3.1.31)	Ribokinase_(EC_2.7.1.15)	Serine/threonine-protein_kinase_D	Phytoene_dehydrogenase_(EC_1.14.99.-)	Dihydroorotase_(EC_3.5.2.3)	ABC_transporter_ATP-binding_protein_uup
Cobalt-precorrin-2_C20-methyltransferase_(EC_2.1.1.130)	Prephenate_dehydratase_(EC_4.2.1.51)	Squalene_synthase_(EC_2.5.1.21)	Chromosome_partition_protein_smc	FIG01026136:_hypothetical_protein	ABC_transporter_ATP-binding_protein_YtrB
	FIG00544011:_hypothetical_protein		putative_ATP-dependent_RNA_helicase	Ferredoxin--NADP(_)_reductase,_actinobacterial_(eukaryote-like)_type_(EC_1.18.1.2)	ABC_transporter_ATP-binding_protein_YvcR
	Acriflavin_resistance_protein	Pyruvate_decarboxylase_(EC_4.1.1.1)	Pole_remodelling_regulatory_diguanylate_cyclase	Leucine-,_isoleucine-,_valine-,_threonine-,_and_alanine-binding_protein	ABC_transporter_HlyB/MsbA_family
putative_monooxygenase	Chromosome_partition_protein_Smc	FIG004064:_hypothetical_protein	Isoleucyl-tRNA_synthetase_(EC_6.1.1.5)	FAD-dependent_pyridine_nucleotide-disulphide_oxidoreductase	ABC_transporter_involved_in_cytochrome_c_biogenesis,_ATPase_component_CcmA
Sensor_kinase_CitA,_DpiB_(EC_2.7.3.-)	Allophanate_hydrolase_2_subunit_2_(EC_3.5.1.54)	N-acetylglucosamine-6-phosphate_deacetylase_(EC_3.5.1.25)	Dihydroorotase_(EC_3.5.2.3)	Phosphonate_ABC_transporter_phosphate-binding_periplasmic_component_(TC_3.A.1.9.1)	ABC_transporter_involved_in_cytochrome_c_biogenesis,_CcmB_subunit
Hypothetical_nudix_hydrolase_YeaB	monooxygenase,_flavin-binding_family	3-hydroxybenzoate_6-hydroxylase	Phosphoribosylformylglycinamidine_cyclo-ligase_(EC_6.3.3.1)	Lipopolysaccharide_heptosyltransferase_I_(EC_2.4.1.-)	ABC_transporter_membrane-spanning_permease_-_glutamine_transport
FIG01238763:_hypothetical_protein	Bll4347_protein	Alfa-L-rhamnosidase_(EC_3.2.1.40)	two-component_response_regulator	Molybdate-binding_domain_of_ModE	ABC_transporter_periplasmic_binding_protein_yphF
Carbamoyl-phosphate_synthase_small_chain_(EC_6.3.5.5)	Phosphoenolpyruvate_carboxykinase_[GTP]_(EC_4.1.1.32)	D-3-phosphoglycerate_dehydrogenase_(EC_1.1.1.95)	CsdL_(EC-YgdL)_protein_of_the_HesA/MoeB/ThiF_family,_part_of_the_CsdA-E-L_sulfur_transfer_pathway	Phosphoribosylformylglycinamidine_synthase,_PurS_subunit_(EC_6.3.5.3)	ABC_transporter_permease_protein
3-sulfolactaldehyde_dehydrogenase		Ribonucleases_P/MRP_protein_subunit_POP1_(EC_3.1.26.5)	DNA_polymerase_III_delta_subunit_(EC_2.7.7.7)		ABC_transporter_permease_protein_2_CMM_0979
Multidrug_efflux_transporter_MdtK/NorM_(MATE_family)	Mycothiol_acetyltransferase	Histidinol-phosphatase_(EC_3.1.3.15)	DNA_primase_(EC_2.7.7.-)	Cytosol_aminopeptidase_PepA_(EC_3.4.11.1)	ABC_transporter_permease_protein_NatB
Major_myo-inositol_transporter_IolT	Aspartyl-tRNA_synthetase_(EC_6.1.1.12)_@_Aspartyl-tRNA(Asn)_synthetase_(EC_6.1.1.23)	Dihydrolipoamide_succinyltransferase_component_(E2)_of_2-oxoglutarate_dehydrogenase_complex_(EC_2.3.1.61)	NG,NG-dimethylarginine_dimethylaminohydrolase_1_(EC_3.5.3.18)	FIG123464:_Polysaccharide_export_protein	ABC_transporter_permease_protein_YvcS
Gene_Transfer_Agent_(GTA)_ORFG10	Succinate-semialdehyde_dehydrogenase_[NAD(P)_]_(EC_1.2.1.16)	Hexitol_phosphatase_A	Glycyl-tRNA_synthetase_alpha_chain_(EC_6.1.1.14)	dTDP-4-dehydrorhamnose_3,5-epimerase_(EC_5.1.3.13)	ABC_transporter_substrate-binding_protein
Beta-lactamase_(EC_3.5.2.6)	ABC-type_nitrate/sulfonate/bicarbonate_transport_system,_ATPase_component		3-oxoacyl-[acyl-carrier_protein]_reductase_(EC_1.1.1.100)	Folate-dependent_protein_for_Fe/S_cluster_synthesis/repair_in_oxidative_stress	ABC_transporter-coupled_two-component_system,_ATP-binding_protein
Sensor_histidine_kinase_RcsC	Nitrilotriacetate_monooxygenase_component_B_(EC_1.14.13.-)	putative_oxidoreductase	Trimethylamine-N-oxide_reductase_(EC_1.7.2.3),_TorA	DNA-directed_RNA_polymerase_specialized_sigma_subunit,_sigma24-like	ABC_transporter-like_sensor_ATP-binding_protein
UPF0702_transmembrane_protein_YetF	FIG01233838:_hypothetical_protein	Chlorogenate_esterase	Peroxyureidoacrylate/ureidoacrylate_amidohydrolase_RutB	CopG_protein	ABC_transporter,_ATP-binding_protein
Bifunctional_cytochrome_P450/NADPH--P450_reductase_2	PTS_system,_mannitol-specific_IIB_component_(EC_2.7.1.69)_/_PTS_system,_mannitol-specific_IIC_component_(EC_2.7.1.69)	Membrane_alanine_aminopeptidase_N_(EC_3.4.11.2)	6-phosphogluconate_dehydrogenase,_decarboxylating_(EC_1.1.1.44)	FIG01240287:_hypothetical_protein	ABC_transporter,_ATP-binding_protein_(cluster_11,_riboflavin/purine_nucleoside/unknown)_/_ABC_transporter,_ATP-binding_protein_(cluster_11,_riboflavin/purine_nucleoside/unknown)
Uridine_kinase_(EC_2.7.1.48)_/_Uracil_phosphoribosyltransferase_(EC_2.4.2.9)	Coenzyme_F420-dependent_N5,N10-methylene_tetrahydromethanopterin_reductase_and_related_flavin-dependent_oxidoreductases	Chitinase_C	FIG01229871:_hypothetical_protein	N-acetylglucosamine-6-phosphate_deacetylase_(EC_3.5.1.25)	ABC_transporter,_ATP-binding_protein_(cluster_2,_ribose/xylose/arabinose/galactose)_/_ABC_transporter,_ATP-binding_protein_(cluster_2,_ribose/xylose/arabinose/galactose)
Homogentisate_1,2-dioxygenase_(EC_1.13.11.5)	Maltose/maltodextrin_ABC_transporter,_permease_protein_MalF	Methyl_viologen_resistance_protein_SmvA	Sensor_histidine_kinase_LnrJ	Transcriptional_regulator_of_rhamnose_utilization,_LacI_family	ABC_transporter,_ATP-binding_protein_(cluster_3,_basic_aa/glutamine/opines)
FIG006542:_Phosphoesterase	RND_multidrug_efflux_transporter	NAD-dependent_protein_deacetylase_of_SIR2_family	DNA_recombination_and_repair_protein_RecF	Short-chain_dehydrogenase	ABC_transporter,_ATP-binding_protein_(cluster_8,_B12/iron_complex)
Phosphoglucosamine_mutase_(EC_5.4.2.10)	2,3-diketo-L-gulonate-binding_periplasmic_protein_YiaO	Ethanolamine_utilization_protein_EutQ	putative_ABC_transporter_permease_protein	Proline_iminopeptidase_(EC_3.4.11.5)	ABC_transporter,_ATP-binding_protein_EcsA
transposase	GTP_pyrophosphokinase_(EC_2.7.6.5)	Cell_division_protein_FtsI_[Peptidoglycan_synthetase]_(EC_2.4.1.129)	TRAP-type_C4-dicarboxylate_transport_system,_periplasmic_component	Glutathione_reductase_(EC_1.8.1.7)	ABC_transporter,_ATP-binding_protein,_putative
Baeyer-Villiger_monooxygenase	NAD_kinase_(EC_2.7.1.23)	Exodeoxyribonuclease_VII_large_subunit_(EC_3.1.11.6)	Leader_peptidase_(Prepilin_peptidase)_(EC_3.4.23.43)_/_N-methyltransferase_(EC_2.1.1.-)	Penicillin-binding_protein_2_(PBP-2)	ABC_transporter,_fused_permease_protein
Octanoate-[acyl-carrier-protein]-protein-N-octanoyltransferase			RNA_pyrophosphohydrolase	Polyphosphate_glucokinase_(EC_2.7.1.63)	ABC_transporter,_periplasmic_spermidine_putrescine-binding_protein_PotD_(TC_3.A.1.11.1)
Peptide_methionine_sulfoxide_reductase_MsrA_(EC_1.8.4.11)	4-hydroxy-tetrahydrodipicolinate_synthase_(EC_4.3.3.7)	Deoxyribonuclease_TatD	N-acetylglucosamine-regulated_TonB-dependent_outer_membrane_receptor	Shikimate_kinase_I_(EC_2.7.1.71)	ABC_transporter,_permease_protein
Electron_transfer_flavoprotein,_alpha_subunit	Manganese_ABC_transporter,_ATP-binding_protein_SitB	3-methyl-2-oxobutanoate_hydroxymethyltransferase_(EC_2.1.2.11)	Phosphate_regulon_sensor_protein_PhoR_(SphS)_(EC_2.7.13.3)	Phosphonate_ABC_transporter_permease_protein_phnE2_(TC_3.A.1.9.1)	ABC_transporter,_permease_protein_(cluster_13,_osmolytes)
Cytochrome_oxidase_biogenesis_protein_Sco1/SenC/PrrC,_putative_copper_metallochaperone	2-oxoglutarate_dehydrogenase_E1_component_(EC_1.2.4.2)	Beta-galactosidase_(EC_3.2.1.23)	Two-component_sensor_histidine_kinase	catalase,_Mn-containing	ABC_transporter,_permease_protein_(cluster_3,_basic_aa/glutamine/opines)
Agmatinase_(EC_3.5.3.11)	Na(_)_H(_)_antiporter_subunit_A_/_Na(_)_H(_)_antiporter_subunit_B	2-hydroxy-3-keto-5-methylthiopentenyl-1-phosphate_phosphatase	Aminopeptidase_S_(Leu,_Val,_Phe,_Tyr_preference)_(EC_3.4.11.24)	Similar_to_Hydroxyacylglutathione_hydrolase,_but_in_an_organism_lacking_glutathione_biosynthesis	ABC_transporter,_permease_protein_(putative)
Glucose-1-phosphate_thymidylyltransferase_(EC_2.7.7.24)	Vitamin_K_epoxide_reductase	putative_oxidoreductase_YjmC	Ribosomal_RNA_small_subunit_methyltransferase_B_(EC_2.1.1.-)	Enoyl-CoA_hydratase_(EC_4.2.1.17)_/_Delta(3)-cis-delta(2)-trans-enoyl-CoA_isomerase_(EC_5.3.3.8)_/_3-hydroxyacyl-CoA_dehydrogenase_(EC_1.1.1.35)_/_3-hydroxybutyryl-CoA_epimerase_(EC_5.1.2.3)	ABC_transporter,_permease_protein_1_(cluster_1,_maltose/g3p/polyamine/iron)
Sensor_histidine_kinase_ChvG_(EC_2.7.3.-)	PepSY-associated_TM_helix		Cation_transporting_ATPase,_N-terminal:Haloacid_dehalogenase-like_hydrolase:Cation_transporting_ATPase,_C-terminal:E1-E2_ATPase-_associated_region	tRNA_uridine_5-carboxymethylaminomethyl_modification_enzyme_GidA	ABC_transporter,_permease_protein_2_(cluster_1,_maltose/g3p/polyamine/iron)
Outer_membrane_vitamin_B12_receptor_BtuB	Molybdopterin_biosynthesis_protein_MoeA	Arsenical-resistance_protein_ACR3	Ribosomal_large_subunit_pseudouridine_synthase_D_(EC_4.2.1.70)	COG2907:_Amine_oxidase,_flavin-containing	ABC_transporter,_permease_protein_EscB
HTH-type_transcriptional_repressor_CytR	2-amino-3-ketobutyrate_coenzyme_A_ligase_(EC_2.3.1.29)	NADH-dependent_flavin_oxidoreductase	Oligopeptide_ABC_transporter,_periplasmic_oligopeptide-binding_protein_OppA_(TC_3.A.1.5.1)	CRISPR-associated_protein,_Csd1_family	ABC_transporter,_permease_protein_YckA_(cluster_3,_basic_aa/glutamine/opines)
Efflux_ABC_transporter,_permease/ATP-binding_protein	2-succinylbenzoate--CoA_ligase	Aromatic-amino-acid_aminotransferase_(EC_2.6.1.57)	Riboflavin_synthase_eubacterial/eukaryotic_(EC_2.5.1.9)	Lead,_cadmium,_zinc_and_mercury_transporting_ATPase_(EC_3.6.3.3)_(EC_3.6.3.5)	ABC_transporter,_permease_protein,_putative
Cobalt-zinc-cadmium_resistance_protein_CzcA	Cobalt-precorrin-2_C20-methyltransferase_(EC_2.1.1.130)	Argininosuccinate_synthase	Flagellar_basal-body_rod_protein_FlgF	Predicted_L-rhamnose_ABC_transporter,_transmembrane_component_1	ABC_transporter,_substrate-binding_protein_(cluster_1,_maltose/g3p/polyamine/iron)
UPF0057_membrane_protein_YqaE	RNA_polymerase_sigma-54_factor_RpoN	D-lactate_dehydrogenase_(EC_1.1.1.28)	Phosphate_regulon_transcriptional_regulatory_protein_PhoB_(SphR)	Muramoyltetrapeptide_carboxypeptidase_(EC_3.4.17.13)	ABC_transporter,_substrate-binding_protein_(cluster_3,_basic_aa/glutamine/opines)
Zinc_ABC_transporter,_periplasmic-binding_protein_ZnuA	Transcriptional_regulator_HxlR,_formaldehyde_assimilation	Glucose_1-dehydrogenase_2	4-carboxymuconolactone_decarboxylase_domain/alkylhydroperoxidase_AhpD_family_core_domain_protein	ABC_alpha-glucoside_transporter,_inner_membrane_subunit_AglF	ABC_transporter,_substrate-binding_protein_(cluster_5,_nickel/peptides/opines)
Succinate_dehydrogenase_hydrophobic_membrane_anchor_protein	FIG01124398:_hypothetical_protein	Dihydroxyacetone_kinase,_ATP-dependent_(EC_2.7.1.29)	Coenzyme_F420-dependent_N5,N10-methylene_tetrahydromethanopterin_reductase_and_related_flavin-dependent_oxidoreductases	Osmosensitive_K__channel_histidine_kinase_KdpD_(EC_2.7.3.-)	ABC-2_type_transporter
Acetolactate_synthase_small_subunit_(EC_2.2.1.6)	Glycerate_kinase_(EC_2.7.1.31)	Alpha,alpha-trehalose-phosphate_synthase_[UDP-forming]_(EC_2.4.1.15)	Heat_shock_protein_Hsp20	Tagatose-6-phosphate_kinase_(EC_2.7.1.144)_/_1-phosphofructokinase_(EC_2.7.1.56)	ABC-transporter_ATP-binding_component
probable_iron_binding_protein_from_the_HesB_IscA_SufA_family	Cyclohexanone_monooxygenase_(EC_1.14.13.22)	Fe/S_biogenesis_protein_NfuA	possible_transmembrane_protein	TRAP_dicarboxylate_transporter,_DctM_subunit,_unknown_substrate_6	ABC-type_antimicrobial_peptide_transport_system,_ATPase_component
NAD(FAD)-utilizing_dehydrogenases	FIG003461:_hypothetical_protein	Agmatinase_(EC_3.5.3.11)	Malto-oligosyltrehalose_trehalohydrolase_(EC_3.2.1.141)	FIG00673506:_hypothetical_protein	ABC-type_antimicrobial_peptide_transport_system,_permease_component
HAD_superfamily_protein_involved_in_N-acetyl-glucosamine_catabolism	Pantothenate_precursors_transporter_PanS	Glycerol-3-phosphate_O-acyltransferase_(EC_2.3.1.15)_@_Glycerone-phosphate_O-acyltransferase_(EC_2.3.1.42)	FIG00449860:_hypothetical_protein	Acetyl-coenzyme_A_carboxyl_transferase_alpha_chain_(EC_6.4.1.2)_/_Acetyl-coenzyme_A_carboxyl_transferase_beta_chain_(EC_6.4.1.2)	ABC-type_branched-chain_amino_acid_transport_systems,_periplasmic_component
Oligopeptide_transport_system_permease_protein_OppC_(TC_3.A.1.5.1)	D-threo-aldose_1-dehydrogenase_(EC_1.1.1.122)	Eukaryotic_translation_initiation_factor_2_alpha_subunit	2-succinyl-5-enolpyruvyl-6-hydroxy-3-cyclohexene-1-carboxylic-acid_synthase_(EC_2.2.1.9)	Alkyl_hydroperoxide_reductase_protein_C_(EC_1.6.4.-)	ABC-type_Fe3_-siderophore_transport_system,_ATPase_component
Methyl-accepting_chemotaxis_protein_McpB	Aminodeoxychorismate_lyase_(EC_4.1.3.38)	Trans-acting_enoyl_reductase	Ammonium_transporter	Molybdenum_cofactor_biosynthesis_protein_MoaE	ABC-type_Fe3_-siderophore_transport_system,_permease_2_component
	FIG00996760:_hypothetical_protein	Ribonuclease_HI_(EC_3.1.26.4)	Undecaprenyl-diphosphatase_(EC_3.6.1.27)	FIG01230080:_hypothetical_protein	ABC-type_Fe3_-siderophore_transport_system,_permease_component
Ribulose-5-phosphate_4-epimerase_and_related_epimerases_and_aldolases	Acyl_dehydratase	Cell_division_protein_FtsK	Membrane-associated_protein_containing_RNA-binding_TRAM_domain_and_ribonuclease_PIN-domain,_YacL_B.subtilis_ortholog	Domain_of_unknown_function_/_Efflux_ABC_transporter,_permease_protein	ABC-type_glycine_betaine_transport,_permease_protein
Penicillin-binding_protein_2_(PBP-2)	Cytochrome_oxidase_biogenesis_protein_Sco1/SenC/PrrC,_putative_copper_metallochaperone	alkyl_sulfatase_(EC_3.1.6.-)	Adenosylcobinamide-phosphate_synthase_(EC_6.3.1.10)	Translation_elongation_factor_Tu	ABC-type_multidrug_transport_system,_ATPase_component
FIG01227197:_hypothetical_protein	Ferredoxin--NADP_reductase	Seryl-tRNA_synthetase_(EC_6.1.1.11),_mitochondrial	Anti-sigma_factor_RsrA	Cold_shock_protein_of_CSP_family	ABC-type_multidrug_transport_system,_permease_component
	Nucleoid-associated_protein_Lsr2	Phosphoserine_phosphatase_(EC_3.1.3.3)	Transcriptional_regulator,_AraC_family	Acyl-[acyl-carrier-protein]--UDP-N-acetylglucosamine_O-acyltransferase_(EC_2.3.1.129)	ABC-type_nitrate/sulfonate/bicarbonate_transport_system,_ATPase_component
peptidase_S15	Transketolase_(EC_2.2.1.1)	Phosphoribosyl-AMP_cyclohydrolase_(EC_3.5.4.19)_/_Phosphoribosyl-ATP_pyrophosphatase_(EC_3.6.1.31)_/_Histidinol_dehydrogenase_(EC_1.1.1.23)	Translation_initiation_factor_3	Inner_membrane_protein_YihY,_formerly_thought_to_be_RNase_BN	ABC-type_nitrate/sulfonate/bicarbonate_transport_systems_periplasmic_components-like_protein
2-methylisocitrate_lyase	Transcription_termination_protein_NusB	GTP-binding_protein_RBG1	Bll3346_protein	Pyrroline-5-carboxylate_reductase_(EC_1.5.1.2)	ABC-type_phosphate_transport_system,_periplasmic_component
Uncharacterized_protein_YdcJ	Pentapeptide_repeat_family_protein	Transcription_initiation_factor_IID_60_kDa_subunit	Ribosomal-protein-S5p-alanine_acetyltransferase	Sensor_protein_DegS	ABC-type_probable_sulfate_transporter,_ATPase_component
Zinc_ABC_transporter,_inner_membrane_permease_protein_ZnuB	Segregation_and_condensation_protein_A	Chromosome_initiation_inhibitor	Transporter,_LysE_family	2-succinyl-6-hydroxy-2,4-cyclohexadiene-1-carboxylate_synthase	ABC-type_probable_sulfate_transporter,_periplasmic_binding_protein
	Transcriptional_regulator,_XRE_family	L-aminoadipate-semialdehyde_dehydrogenase_large_subunit_(EC_1.2.1.31)	HNH_endonuclease_family_protein	FIG01232945:_hypothetical_protein	ABC-type_probable_sulfate_transporter,_permease_protein
MotA/TolQ/ExbB_proton_channel_family_protein	Homogentisate_1,2-dioxygenase_(EC_1.13.11.5)	Ammonium_transporter	Protein_often_near_L-alanine-DL-glutamate_epimerase_(cell_wall_recycling)	DNA_polymerase_III_beta_subunit_(EC_2.7.7.7)	ABC-type_sugar_transport_system,_periplasmic_component
Diaminopimelate_decarboxylase_(EC_4.1.1.20)	Carbonic_anhydrase_(EC_4.2.1.1)	Thiazole_biosynthetic_enzyme_Thi4	Proposed_peptidoglycan_lipid_II_flippase_MurJ		ABC-type_sugar_transport_system,_permease_component
	N-acyl_homoserine_lactonase	Allantoinase_(EC_3.5.2.5)	Succinyl-CoA:3-ketoacid-coenzyme_A_transferase_subunit_A_(EC_2.8.3.5)	Zinc_ABC_transporter,_inner_membrane_permease_protein_ZnuB	ABC-type_sugar_transport_system,_permease_component_UgpE
Phosphogluconate_dehydratase_(EC_4.2.1.12)	N-acetyl-gamma-glutamyl-phosphate_reductase_(EC_1.2.1.38)	Arsenic_resistance_protein_ArsH	High-affinity_zinc_uptake_system_ATP-binding_protein_ZnuC	FIG01234341:_hypothetical_protein	ABC-type_sugar_transport_systems,_permease_components
FIG013761:_LmbE_family_protein	Hydroxymethylglutaryl-CoA_reductase_(EC_1.1.1.34)	COG1565:_Uncharacterized_conserved_protein	FIG009210:_peptidase,_M16_family	Signal_transduction_histidine_kinase_CheA_(EC_2.7.3.-)	ABC-type_transport_system_involved_in_resistance_to_organic_solvents,_periplasmic_component
UDP-N-acetylmuramoylalanyl-D-glutamyl-2,6-diaminopimelate--D-alanyl-D-alanine_ligase_(EC_6.3.2.10)	rRNA_small_subunit_methyltransferase_I	Methyl-accepting_chemotaxis_protein_I_(serine_chemoreceptor_protein)	Fluoride_ion_transporter_CrcB	DNA-binding_protein_Fis	ABC-type_transport_system_involved_in_resistance_to_organic_solvents,_permease_component
	Glutamine_cyclotransferase	Adenosylmethionine-8-amino-7-oxononanoate_aminotransferase	Glutathione-regulated_potassium-efflux_system_protein_KefB	3-oxoacyl-[acyl-carrier-protein]_synthase,_KASIII_(EC_2.3.1.180)	ABC-type_transport_system_involved_in_resistance_to_organic_solvents,_permease_component_USSDB6A
putative_carboxylesterase	FIG013761:_LmbE_family_protein	Hydroxypyruvate_reductase	Transcriptional_regulator,_AcrR_family_/_Transcriptional_regulator,_AcrR_family	Isocitrate_dehydrogenase_[NADP]_(EC_1.1.1.42)	ABC1_family_protein_Caur_1826
Cytochrome_c_oxidase_polypeptide_II_(EC_1.9.3.1)	Epoxyqueuosine_(oQ)_reductase_QueG	Beta/alpha-amylase	ABC_transporter,_substrate-binding_protein_(cluster_8,_B12/iron_complex)	alternate_gene_name:_yzbB	abhydrolase,_alpha/beta_hydrolase_fold
Ubiquinol-cytochrome_C_reductase_iron-sulfur_subunit_(EC_1.10.2.2)	PTS_system,_glucose-specific_IIC_component_/_PTS_system,_glucose-specific_IIB_component_(EC_2.7.1.69)_/_PTS_system,_glucose-specific_IIA_component	COG3866_Pectate_lyase	FIG00829591:_hypothetical_protein	Dipeptide_transport_system_permease_protein_DppB_(TC_3.A.1.5.2)	Abortive_infection_protein
Flp_pilus_assembly_protein_TadB	FIG01231869:_hypothetical_protein	Transcriptional_regulator	tRNA_nucleotidyltransferase_(EC_2.7.7.21)_(EC_2.7.7.25)	Phosphoglycolate_phosphatase_(EC_3.1.3.18)	Abortive_infection_protein_AbiGII
YrbA_protein	Putative_membrane_protein	Ribonuclease_Z_(EC_3.1.26.11)	Thiamin-phosphate_pyrophosphorylase_(EC_2.5.1.3)	Acetyl-coenzyme_A_synthetase_(EC_6.2.1.1)	Acetamidase_(EC_3.5.1.4)
Nucleoside-diphosphate-sugar_epimerases	Aspartokinase_(EC_2.7.2.4)	NAD-dependent_malic_enzyme_(EC_1.1.1.38)	Sulfur_carrier_protein_ThiS	Segregation_and_condensation_protein_B	Acetate_kinase_(EC_2.7.2.1)
RNA_binding_S1_domain_protein	Methionyl-tRNA_formyltransferase_(EC_2.1.2.9)	DNA_topoisomerase_II_(EC_5.99.1.3)	Dipeptide_transport_system_permease_protein_DppB_(TC_3.A.1.5.2)	Aromatic-amino-acid_aminotransferase_(EC_2.6.1.57)	Acetate_permease_ActP_(cation/acetate_symporter)
EAL_domain_protein	SapC-like_S-layer_protein	Polyketide_synthase_modules_and_related_proteins	FIG01231658:_hypothetical_protein	Transport_ATP-binding_protein_CydD	Acetoacetyl-CoA_reductase_(EC_1.1.1.36)
	Galactose-proton_symporter		Retron-type_RNA-directed_DNA_polymerase_(EC_2.7.7.49)	Dipeptide_transport_system_permease_protein_DppC_(TC_3.A.1.5.2)	Acetoacetyl-CoA_synthetase_(EC_6.2.1.16)_/_Long-chain-fatty-acid--CoA_ligase_(EC_6.2.1.3)
Ribosome-binding_factor_A		2-hydroxy-3-oxopropionate_reductase	Chromosomal_replication_initiator_protein_DnaA	Glutamate_Aspartate_transport_system_permease_protein_GltK_(TC_3.A.1.3.4)	Acetoacetyl-CoA_synthetase_[leucine]_(EC_6.2.1.16)
tRNA_pseudouridine_synthase_B_(EC_4.2.1.70)	Glutamate_N-acetyltransferase_(EC_2.3.1.35)_/_N-acetylglutamate_synthase_(EC_2.3.1.1)	2-dehydro-3-deoxy-D-gluconate_5-dehydrogenase	Organic_hydroperoxide_resistance_protein	4-hydroxybutyrate:acetyl-CoA_CoA_transferase_(EC_2.3.1.-)	Acetolactate_synthase_large_subunit_(EC_2.2.1.6)
COG1872	Alkaline_ceramidase		Glutamate-ammonia-ligase_adenylyltransferase_(EC_2.7.7.42)	Oligopeptide_transport_system_permease_protein_OppC_(TC_3.A.1.5.1)	Acetolactate_synthase_small_subunit_(EC_2.2.1.6)
Protein_involved_in_biosynthesis_of_mitomycin_antibiotics/polyketide_fumonisin	FIG00817364:_hypothetical_protein	Amidohydrolase	Ferric_hydroxamate_ABC_transporter_(TC_3.A.1.14.3),_permease_component_FhuB	F420-dependent_glucose-6-phosphate_dehydrogenase	Acetyl_esterase
Ribosome_biogenesis_ATP-dependent_RNA_helicase_HAS1	N-acetylmuramoyl-L-alanine_amidase_(EC_3.5.1.28)	DNA_polymerase_II	Aspartate_aminotransferase_(EC_2.6.1.1)	Inosine-5'-monophosphate_dehydrogenase_(EC_1.1.1.205)	Acetyl_xylan_esterase
ElaA_protein	Enoyl-CoA_hydratase_(EC_4.2.1.17)	Heat_shock_protein_60_kDa_family_chaperone_GroEL	Conjugative_transfer_protein_TrbD	Sulfate_permease	Acetyl_xylan_esterase_(EC_3.1.1.41)
Rod_shape-determining_protein_MreC	Antitoxin_YxxD	putative_protein_YcjY	Exopolyphosphatase_(EC_3.6.1.11)		Acetyl_xylan_esterase_1
Transport_ATP-binding_protein_CydD	Scaffold_protein_for_[4Fe-4S]_cluster_assembly_ApbC,_MRP-like	Ca(2_)/H(_)_antiporter_@_Vacuolar	Inner_membrane_protein_translocase_component_YidC,_long_form	Arsenate_reductase_(EC_1.20.4.1)	Acetyl-CoA_acetyltransferase_(EC_2.3.1.9)
2-methoxy-6-polyprenyl-1,4-benzoquinol_methylase,_mitochondrial	ATP-dependent_DNA_ligase_(EC_6.5.1.1)	Xanthine_dehydrogenase_iron-sulfur_subunit_(EC_1.17.1.4)_/_Xanthine_dehydrogenase,_FAD_binding_subunit_(EC_1.17.1.4)	DNA-3-methyladenine_glycosylase_(EC_3.2.2.20)	Phosphoribosyl-AMP_cyclohydrolase_(EC_3.5.4.19)_/_Phosphoribosyl-ATP_pyrophosphatase_(EC_3.6.1.31)	Acetyl-CoA_acetyltransferase_(EC_2.3.1.9)_@_Beta-ketoadipyl_CoA_thiolase_(EC_2.3.1.-)
Phytoene/squalene_synthetase	Endo-1,4-beta-xylanase_A_precursor_(EC_3.2.1.8)	solute_carrier_family_20_(phosphate_transporter),_member_1	DNA-directed_RNA_polymerase_beta'_subunit_(EC_2.7.7.6)	Gluconokinase_(EC_2.7.1.12)	Acetyl-CoA_hydrolase
tRNA_uridine_5-carboxymethylaminomethyl_modification_enzyme_GidA	Dihydrolipoamide_acetyltransferase_component_of_pyruvate_dehydrogenase_complex_(EC_2.3.1.12)	TPR_Domain_containing_protein	Translation_elongation_factor_G	4-hydroxythreonine-4-phosphate_dehydrogenase_(EC_1.1.1.262)	Acetyl-CoA_synthetase_(ADP-forming)_alpha_and_beta_chains,_putative
3-hydroxyisobutyrate_dehydrogenase_(EC_1.1.1.31)	ATP-dependent_RNA_helicase_DbpA	Levodione_reductase	conserved_protein_of_unknown_function	Predicted_L-rhamnose_ABC_transporter,_transmembrane_component_2	Acetyl-CoA:acetoacetyl-CoA_transferase,_alpha_subunit_(EC_2.8.3.8)
K(_)/H(_)_antiporter_NhaP2	Malate:quinone_oxidoreductase_(EC_1.1.5.4)	Glycerol_kinase_(EC_2.7.1.30)	Hypothetical_protein_perhaps_functionally_coupled_to_transcription_elongation_factor_GreA	1-deoxy-D-xylulose_5-phosphate_synthase_(EC_2.2.1.7)	Acetyl-CoA:acetoacetyl-CoA_transferase,_beta_subunit_(EC_2.8.3.8)
Exodeoxyribonuclease_III_(EC_3.1.11.2)	GTP-binding_protein_TypA/BipA	Transcriptional_regulator,_AcrR_family	Oxidoreductase,_short_chain_dehydrogenase/reductase_family	Oligopeptide_transport_system_permease_protein_OppB_(TC_3.A.1.5.1)	Acetyl-coenzyme_A_carboxyl_transferase_alpha_chain_(EC_6.4.1.2)
Pyruvate_decarboxylase_(EC_4.1.1.1)	Alpha/beta_hydrolase	Homoserine_O-acetyltransferase_(EC_2.3.1.31)	WhiB-type_transcription_regulator	Voltage-gated_sodium_channel_subunit	Acetyl-coenzyme_A_carboxyl_transferase_alpha_chain_(EC_6.4.1.2)_/_Acetyl-coenzyme_A_carboxyl_transferase_beta_chain_(EC_6.4.1.2)
FIG01244506:_hypothetical_protein	Iron-sulfur_cluster_regulator_IscR	Cyclohexanone_monooxygenase_(EC_1.14.13.22)	FIG00669938:_hypothetical_protein	Glutamine_synthetase_type_I_(EC_6.3.1.2)	Acetyl-coenzyme_A_carboxyl_transferase_beta_chain_(EC_6.4.1.2)
Altronate_dehydratase_(EC_4.2.1.7)	gas_vesicle_protein_GvpG	Pyrroline-5-carboxylate_reductase	Proteasome_subunit_beta_(EC_3.4.25.1),_bacterial	Glucosamine-6-phosphate_deaminase_(EC_3.5.99.6)	Acetyl-coenzyme_A_synthetase_(EC_6.2.1.1)
FIG00406056:_hypothetical_protein		DNA-directed_RNA_polymerase_III_37/80_kDa_polypeptide_(EC_2.7.7.6)	Acyl-CoA_thioesterase_II_(EC_3.1.2.-)	protein_of_unknown_function_DUF885	Acetylglutamate_kinase_(EC_2.7.2.8)
RNA-binding_protein_Hfq		Putative_multidrug_resistance_protein_MdtD	Multiple_sugar_ABC_transporter,_substrate-binding_protein	Arsenical_resistance_operon_repressor_/_Arsenate_reductase_(EC_1.20.4.4)_thioredoxin-coupled,_LMWP_family	Acetylornithine_aminotransferase_(EC_2.6.1.11)
2-isopropylmalate_synthase_(EC_2.3.3.13)	Manganese_transport_protein_MntH	FIG000859:_hypothetical_protein_YebC	Transcriptional_regulator,_AcrR_family		Acetylornithine_deacetylase_(EC_3.5.1.16)
Adenylate_cyclase_(EC_4.6.1.1)	Proline_racemase	Cytochrome_c-type_biogenesis_protein_CcdA_(DsbD_analog)	FIG01227099:_hypothetical_protein	Undecaprenyl-phosphate_galactosephosphotransferase_(EC_2.7.8.6)	Acetylornithine_deacetylase/Succinyl-diaminopimelate_desuccinylase_and_related_deacylases
Transcriptional_regulator,_AsnC_family	Pyrroline-5-carboxylate_reductase_(EC_1.5.1.2)		DNA_gyrase_subunit_A_(EC_5.99.1.3)	Glyoxalase_family_protein	Acetylspermidine_deacetylase_(EC_3.5.1.48)
Beta-hexosaminidase_(EC_3.2.1.52)	Bile_acid:sodium_symporter	Trans-3-hydroxy-L-proline_dehydratase	GGDEF_domain_protein	transcriptional_regulator,_MerR_family	Acetyltransferase
solute_carrier_family_20_(phosphate_transporter),_member_1	Asparaginyl-tRNA_synthetase_(EC_6.1.1.22)	Putative_formate_dehydrogenase_oxidoreductase_protein	LuxR-family_transcriptional_regulator	Glycogen_phosphorylase_(EC_2.4.1.1)	acetyltransferase_(GNAT_family)
Hypothetical_protein_SAV1845	acetoacetate_decarboxylase	Aldehyde_reductase_YahK	DNA_mismatch_repair_protein_MutS	TPR_domain_protein,_putative_component_of_TonB_system	Acetyltransferase_AcuA,_acetyl-CoA_synthetase_inhibitor
Undecaprenyl_diphosphate_synthase_(EC_2.5.1.31)		DNA_mismatch_repair_protein_MutL	UDP-N-acetylglucosamine_2-epimerase_(EC_5.1.3.14)	putative_threonine_efflux_protein	Acetyltransferase_YpeA
Dipeptidyl_aminopeptidases/acylaminoacyl-peptidases	Excinuclease_ABC_subunit_B		Polyisoprenyl-teichoic_acid--peptidoglycan_teichoic_acid_transferase_TagU	ABC-type_amino_acid_transport_system,_permease_component	Acetyltransferase,_GNAT_family
Transcriptional_regulator,_AcrR_family	Hypothetical_protein_COG3496	GPN-loop_GTPase_1	Vancomycin_B-type_resistance_protein_VanW	RNA_binding_methyltransferase_FtsJ_like	Acetyltransferase,_GNAT_family_(EC_2.3.1.-)
Allantoinase_(EC_3.5.2.5)	Cell_division_protein_FtsK	Acyl_dehydratase	ABC_transporter,_ATP-binding_protein	Type_I_antifreeze_protein	acetyltransferase,_GNAT_family(_EC:2.3.1.-_)
tRNA_(guanine46-N7-)-methyltransferase_(EC_2.1.1.33)	D-amino_acid_dehydrogenase_small_subunit_(EC_1.4.99.1)	Gluconokinase_(EC_2.7.1.12)	Anti-sigma_F_factor_antagonist_(spoIIAA-2)	Anaerobic_nitric_oxide_reductase_transcription_regulator_NorR	Acidobacterial_duplicated_orphan_permease_(function_unknown)
His_repressor	Ethanolamine_permease	Endoglucanase	CRISPR-associated_RecB_family_exonuclease_Cas4	Ribulose-5-phosphate_4-epimerase_and_related_epimerases_and_aldolases	AclJ
S-adenosylmethionine_synthetase_(EC_2.5.1.6)	expressed_protein	Ribonuclease_P_protein_component_1_(EC_3.1.26.5)	putative_ABC_transporter_integral_membrane_protein	unknown_in_ISEc8	Aconitate_hydratase_(EC_4.2.1.3)
Fe-S_OXIDOREDUCTASE_(1.8.-.-)_Wyeosine_biosynthesis	Manganese_transport_system_ATP-binding_protein_MntB	Chitin_synthase_(EC_2.4.1.16)	Acyl-CoA_dehydrogenase_(EC_1.3.8.7)	Stage_V_sporulation_protein_AC_(SpoVAC)	Aconitate_hydratase_(EC_4.2.1.3)_@_2-methylisocitrate_dehydratase_(EC_4.2.1.99)
Oxidoreductase,_short-chain_dehydrogenase/reductase_family_(EC_1.1.1.-)	Ferredoxin-dependent_glutamate_synthase_(EC_1.4.7.1)	2-hydroxy-6-oxononadienedioate/2-hydroxy-6-oxononatrienedioate_hydrolase	Hydrolase_(HAD_superfamily),_YqeK	ATP/GTP-binding_protein	AcrB/AcrD/AcrF_family_protein
chloride_channel	Thioredoxin-like_oxidoreductases	Acetyl-CoA_acetyltransferase_(EC_2.3.1.9)	Haloalkane_dehalogenase-like_protein_/_AMP-dependent_synthetase/ligase_in_alkane_synthesis_cluster	Flagellum-specific_ATP_synthase_FliI	Acriflavin_resistance_protein
polysaccharide_deacetylase,_putative	FIG01230825:_hypothetical_protein	Multidrug_resistance_protein_MdtL	Putative_oxidoreductase_YncB	transcriptional_regulator,_RpiR_family	ACT_domain_protein
Ribosomal_RNA_large_subunit_methyltransferase_F		COG0553:_Superfamily_II_DNA/RNA_helicases,_SNF2_family	1-phosphofructokinase_(EC_2.7.1.56)	UDP-glucose_4-epimerase_(EC_5.1.3.2)	ACT_domain-containing_protein
Dienelactone_hydrolase_family	Pyridine_nucleotide-disulphide_oxidoreductase_associated_with_reductive_pyrimidine_catabolism	Flavohemoprotein	FIG01231877:_hypothetical_protein	FIG01229433:_hypothetical_protein	ACT-domain-containing_protein,_predicted_allosteric_regulator_of_homoserine_dehydrogenase
Dipeptide_transport_system_permease_protein_DppB_(TC_3.A.1.5.2)	FIG01244370:_hypothetical_protein	6-deoxyerythronolide-B_synthase_EryA1,_modules_1_and_2	Nucleoside_triphosphate_pyrophosphohydrolase_MazG_(EC_3.6.1.8)	predicted_biotin_regulatory_protein_BioR_(GntR_family)	Acyl_carrier_protein
Permease_of_the_drug/metabolite_transporter_(DMT)_superfamily	MCE-family_protein_Mce1B	Sulfate_permease	putative_RNA_polymerase_sigma_factor	Tryptophanyl-tRNA_synthetase_(EC_6.1.1.2)	Acyl_carrier_protein_(ACP1)
	COG5434_Endopygalactorunase	Uncharacterized_MFS-type_transporter	Tricarboxylate_transport_membrane_protein_TctA	NAD_synthetase_(EC_6.3.1.5)_/_Glutamine_amidotransferase_chain_of_NAD_synthetase	Acyl_carrier_protein_phosphodiesterase_(EC_3.1.4.14)
ATP-dependent,_3'-5'_DNA_helicase_with_strand_annealing_activity		3-phenylpropionate-dihydrodiol/cinnamic_acid-dihydrodiol_dehydrogenase	2-amino-4-hydroxy-6-hydroxymethyldihydropteridine_pyrophosphokinase_(EC_2.7.6.3)	RNA_polymerase_sigma-54_factor_RpoN	Acyl_dehydratase
Bifunctional_cytochrome_P450/NADPH--P450_reductase	Isopentenyl-diphosphate_delta-isomerase_(EC_5.3.3.2)	Acyl-CoA_dehydrogenase	Transcriptional_regulator,_LysR_family	D-3-phosphoglycerate_dehydrogenase_(EC_1.1.1.95)	Acyl-[acyl-carrier-protein]--UDP-N-acetylglucosamine_O-acyltransferase_(EC_2.3.1.129)
Biotin_carboxylase_of_methylcrotonyl-CoA_carboxylase_(EC_6.3.4.14)	Oxidoreductase,_short_chain_dehydrogenase/reductase_family	6-phosphogluconate_dehydrogenase,_decarboxylating	Polysaccharide_polymerization_protein	Regulatory_protein,_GntR:Periplasmic_binding_protein/LacI_transcriptional_regulator	Acyl-ACP_thioesterase,_FatA
Glucose/mannose:H__symporter_GlcP	N-acetyl-L,L-diaminopimelate_deacetylase_(EC_3.5.1.47)	Acyl-CoA_dehydrogenases	Sensory_subunit_of_low_CO2-induced_protein_complex,_putative	Putative_FMN_hydrolase_(EC_3.1.3.-)	Acyl-CoA_dehydrogenase
Large_extracellular_alpha-helical_protein	Bifunctional_cytochrome_P450/NADPH--P450_reductase	Extracellular_serine_proteinase	Transcriptional_regulator_in_PFGI-1-like_cluster	FIG042594:_DUF1550_domain-containing_protein	Acyl-CoA_dehydrogenase_(EC_1.3.8.1),_Mycobacterial_subgroup_FadE26
Spore_cortex-lytic_enzyme_CwlJ	Hypothetical_protein_DUF901,_similar_to_C-terminal_domain_of_ribosome_protection-type_Tc-resistance_proteins	Non-reducing_end_alpha-L-arabinofuranosidase_BoGH43A	Dipeptide_transport_system_permease_protein_DppC_(TC_3.A.1.5.2)	FIG00817171:_hypothetical_protein	Acyl-CoA_dehydrogenase_(EC_1.3.8.7)
TRAP-type_C4-dicarboxylate_transport_system,_periplasmic_component		putative_esterase	Cobalt-precorrin-6y_C5-methyltransferase_(EC_2.1.1.-)_/_Cobalt-precorrin-6y_C15-methyltransferase_[decarboxylating]_(EC_2.1.1.-)	phosphoesterase,_PA-phosphatase_related	Acyl-CoA_dehydrogenase_family_protein
Lignostilbene-alpha,beta-dioxygenase_and_related_enzymes	Uncharacterized_membrane_protein_YvlD	Metallo-beta-lactamase_superfamily_protein_PA0057	Alkyl_hydroperoxide_reductase_subunit_C-like_protein		acyl-CoA_dehydrogenase,_putative_phosphotransferase
5-methyl-dCTP_pyrophosphohydrolase_(EC_3.6.1.-)	Calcium-transporting_ATPase_1	NADH-ubiquinone_oxidoreductase_chain_I_(EC_1.6.5.3)	HNH_endonuclease:HNH_nuclease	Pheromone_shutdown_protein	Acyl-CoA_dehydrogenase,_short-chain_specific_(EC_1.3.99.2)
BH3008_unknown_conserved_protein	Quinone_oxidoreductase_(EC_1.6.5.5)	dTDP-glucose_4,6-dehydratase_(EC_4.2.1.46)	ATP_synthase_alpha_chain_(EC_3.6.3.14)	Uncharacterized_protein_MSMEG_5081	Acyl-CoA_hydrolase_(EC_3.1.2.20)
Protoporphyrinogen_IX_oxidase,_aerobic,_HemY_(EC_1.3.3.4)	Photosystem_I_assembly_protein_Ycf3	2,5-diamino-6-ribitylamino-pyrimidinone_5-phosphate_deaminase,_fungal_(EC_3.5.4.-)	Glyoxalase_family_protein	FIG01225377:_hypothetical_protein	Acyl-CoA_synthetases_(AMP-forming)/AMP-acid_ligases
2'-5'_RNA_ligase	Phosphoserine_aminotransferase_(EC_2.6.1.52)	Microsomal_dipeptidase_(EC_3.4.13.19)	Transcriptional_regulator,_PadR_family	Membrane-bound_lytic_murein_transglycosylase_D_precursor_(EC_3.2.1.-)	Acyl-CoA_thioesterase_II_(EC_3.1.2.-)
short_chain_dehydrogenase	Malonyl_CoA-acyl_carrier_protein_transacylase_(EC_2.3.1.39)	Hydroxymethylglutaryl-CoA_lyase_(EC_4.1.3.4)	FIG002473:_Protein_YcaR_in_KDO2-Lipid_A_biosynthesis_cluster	Butyryl-CoA_dehydrogenase_(EC_1.3.99.2)	Acyl-coenzyme_A_oxidase_1,_peroxisomal_(EC_1.3.3.6)
Fatty_acid_desaturase_(EC_1.14.19.1)		3-(3-hydroxy-phenyl)propionate/3-hydroxycinnamic_acid_hydroxylase	Nitrite_reductase_[NAD(P)H]_small_subunit_(EC_1.7.1.4)	similar_to_glycosyltransferase	Acyl-coenzyme_A_synthetases/AMP-(fatty)_acid_ligases,_YtcI_homolog
Ferrochelatase,_protoheme_ferro-lyase_(EC_4.99.1.1)	PTS_system,_fructose-specific_IIA_component_(EC_2.7.1.69)_/_PTS_system,_fructose-specific_IIB_component_(EC_2.7.1.69)_/_PTS_system,_fructose-specific_IIC_component_(EC_2.7.1.69)	tRNA-guanine_transglycosylase_(EC_2.4.2.29)	FIG009688:_Thioredoxin	PTS_system,_trehalose-specific_IIB_component_(EC_2.7.1.69)_/_PTS_system,_trehalose-specific_IIC_component_(EC_2.7.1.69)	Acyl-phosphate:glycerol-3-phosphate_O-acyltransferase_PlsY
	Cytochrome_c-type_biogenesis_protein_CcsA/ResC	2,4'-dihydroxyacetophenone_dioxygenase	alkyl_sulfatase_(EC_3.1.6.-)	TPR-repeat-containing_protein	acylamino-acid-releasing_enzyme
Decaprenyl_diphosphate_synthase_(EC_2.5.1.91)	1-phosphofructokinase_(EC_2.7.1.56)	Alkaline_phosphatase_(EC_3.1.3.1)	Acetyl-coenzyme_A_carboxyl_transferase_alpha_chain_(EC_6.4.1.2)_/_Acetyl-coenzyme_A_carboxyl_transferase_beta_chain_(EC_6.4.1.2)	Long-chain-fatty-acid--CoA_ligase_(EC_6.2.1.3)	Acylamino-acid-releasing_enzyme_(EC_3.4.19.1)
NADH-dependent_flavin_oxidoreductase		Quinolone_resistance_transporter	conserved_hypothetical_protein_[Pyrococcus_horikoshii]	tRNA_nucleotidyltransferase_(EC_2.7.7.21)_(EC_2.7.7.25)	Acylaminoacyl-peptidase
Lipid_A_export_ATP-binding/permease_protein_MsbA	Cytochrome_c-type_biogenesis_protein_Ccs1/ResB	Methylcrotonyl-CoA_carboxylase_carboxyl_transferase_subunit_(EC_6.4.1.4)	Uncharacterized_iron-regulated_membrane_protein	FIG01115259:_hypothetical_protein	ADA_regulatory_protein
Prolyl_endopeptidase_(EC_3.4.21.26)	Adenylosuccinate_synthetase_(EC_6.3.4.4)	protein_arginine_methyltransferase_type_2_(SDMA_formation)	Endoribonuclease_L-PSP	carbon_monoxide_dehydrogenase_D_protein	ADA_regulatory_protein_/_Methylated-DNA--protein-cysteine_methyltransferase_(EC_2.1.1.63)
Oligopeptide_transport_ATP-binding_protein_OppF_(TC_3.A.1.5.1)	Pectinesterase_A	(-)-trans-carveol_dehydrogenase	lysophospholipase-like_family_protein	Putative_helicase	Adapter_protein_MecA
Glutaminase_(EC_3.5.1.2)	Hypothetical_protein,_FIG12300_and_FIG043029_fams	Calcium-transporting_ATPase_1	Peptidoglycan_lipid_II_flippase_MurJ	FIG00575401:_hypothetical_protein	Adaptive-response_sensory-kinase_SasA
DNA_polymerase_III_delta_subunit_(EC_2.7.7.7)	Long-chain_fatty-acid-CoA_ligase_(EC_6.2.1.3),_Mycobacterial_subgroup_FadD17	ATP-dependent_zinc_metalloprotease_FtsH	FIG01230345:_hypothetical_protein	FIG00673786:_hypothetical_protein	Adenine_deaminase
	Serine_phosphatase_RsbU,_regulator_of_sigma_subunit		FIG01226688:_hypothetical_protein	COG0847:_DNA_polymerase_III,_epsilon_subunit_and_related_3'-5'_exonucleases	Adenine_deaminase_(EC_3.5.4.2)
Rod_shape-determining_protein_RodA	serine/threonine_protein_kinase	Glycine_cleavage_system_H_protein	PROBABLE_CONSERVED_INTEGRAL_MEMBRANE_ALANINE_AND_VALINE_AND_LEUCINE_RICH_PROTEIN	Methylcrotonyl-CoA_carboxylase_biotin-containing_subunit_(EC_6.4.1.4)	Adenine_phosphoribosyltransferase_(EC_2.4.2.7)
FIG00443883:_hypothetical_protein	3-phenylpropionate-dihydrodiol/cinnamic_acid-dihydrodiol_dehydrogenase	3-isopropylmalate_dehydrogenase_(EC_1.1.1.85)	TPR-repeat-containing_protein	N-acetylmuramoyl-L-alanine_amidase_(EC_3.5.1.28)	Adenine_specific_DNA_methylase_(Mod-related)
Adenylate_kinase_(EC_2.7.4.3)	Stage_V_sporulation_protein_AE_(SpoVAE)	Protease_synthase_and_sporulation_protein_PAI_2	Folate-dependent_protein_for_Fe/S_cluster_synthesis/repair_in_oxidative_stress	Prokaryotic_ubiquitin-like_protein_Pup	Adenine-specific_methyltransferase_(EC_2.1.1.72)
D-glycerate_transporter_(predicted)	MdtR_transcriptional_regulator,_MarR_family	Beta-lactamase_class_C-like_and_penicillin_binding_proteins_(PBPs)_superfamily	Alkaline_phosphodiesterase_I_(EC_3.1.4.1)_/_Nucleotide_pyrophosphatase_(EC_3.6.1.9)	Dihydrofolate_reductase_(EC_1.5.1.3)	Adenosine_(5')-pentaphospho-(5'')-adenosine_pyrophosphohydrolase
Na_/H__antiporter	5-oxoprolinase_(EC_3.5.2.9)	2,3-dihydroxybiphenyl_1,2-dioxygenase_(EC_1.13.11.39)	Zinc_ABC_transporter,_periplasmic-binding_protein_ZnuA	FKBP-type_peptidyl-prolyl_cis-trans_isomerase	Adenosine_deaminase_(EC_3.5.4.4)
Acetylornithine/succinyldiaminopimelate_aminotransferase	Phosphate_regulon_transcriptional_regulatory_protein_PhoB_(SphR)	Ketol-acid_reductoisomerase_(EC_1.1.1.86)	ABC-type_Fe3_-siderophore_transport_system,_permease_component	Transcriptional_regulator,_LysR_family	Adenosylcobinamide-phosphate_guanylyltransferase_(EC_2.7.7.62)
Adenosylmethionine-8-amino-7-oxononanoate_aminotransferase_(EC_2.6.1.62)	Aspartyl-tRNA(Asn)_amidotransferase_subunit_A_(EC_6.3.5.6)_@_Glutamyl-tRNA(Gln)_amidotransferase_subunit_A_(EC_6.3.5.7)	Permease_of_the_drug/metabolite_transporter_(DMT)_superfamily	Flagellar_basal-body_rod_protein_FlgG	Phosphoribosylaminoimidazole_carboxylase_catalytic_subunit_(EC_4.1.1.21)	Adenosylcobinamide-phosphate_synthase_(EC_6.3.1.10)
FIG01213006:_toxin	UDP-glucose_4-epimerase_(EC_5.1.3.2)	Mercuric_ion_reductase_(EC_1.16.1.1)	Two-component_sensor_kinase_SA14-24	Na(_)_H(_)_antiporter_subunit_F	Adenosylhomocysteinase_(EC_3.3.1.1)
3-polyprenyl-4-hydroxybenzoate_carboxy-lyase_(EC_4.1.1.-)	hypothetical_protein_possibly_connected_to_lactam_utilization_and_allophanate_hydrolase	Glucose-6-phosphate_isomerase_(EC_5.3.1.9)	RNA_polymerase_sigma-70_factor	Glycolate_dehydrogenase_(EC_1.1.99.14),_FAD-binding_subunit_GlcE	Adenosylmethionine-8-amino-7-oxononanoate_aminotransferase_(EC_2.6.1.62)
UbiD-like_decarboxylase	MCE-family_protein_Mce1A	Glutamate_N-acetyltransferase_(EC_2.3.1.35)_/_N-acetylglutamate_synthase_(EC_2.3.1.1)	Molybdenum_ABC_transporter,_periplasmic_molybdenum-binding_protein_ModA_(TC_3.A.1.8.1)	Transmembrane_protein_YfcA	Adenylate_cyclase_(EC_4.6.1.1)
Outer_membrane_protein_assembly_factor_YaeT_precursor	Alfa-L-rhamnosidase_(EC_3.2.1.40)	Pyrroline-5-carboxylate_reductase_(EC_1.5.1.2)	Hypothetical_protein_SAV1840	N-acetylglutamate_synthase_(EC_2.3.1.1)	Adenylate_kinase_(EC_2.7.4.3)
Citrate_lyase_subunit_beta			Methionine_aminopeptidase_(EC_3.4.11.18)	2-keto-3-deoxy-D-arabino-heptulosonate-7-phosphate_synthase_II_(EC_2.5.1.54)	Adenylosuccinate_lyase_(EC_4.3.2.2)
Ribonuclease_E_inhibitor_RraA	HPr_kinase/phosphorylase_(EC_2.7.1.-)_(EC_2.7.4.-)	Manganese_transport_protein_MntH	Modification_methylase_PstI_(EC_2.1.1.72)	Pantoate--beta-alanine_ligase_(EC_6.3.2.1)	Adenylosuccinate_synthetase_(EC_6.3.4.4)
		Fructose-bisphosphate_aldolase	Endo-1,4-beta-xylanase_A_precursor_(EC_3.2.1.8)	ATP-dependent_DNA_helicase_pcrA_(EC_3.6.1.-)	Adenylylsulfate_kinase_(EC_2.7.1.25)
3-polyprenyl-4-hydroxybenzoate_carboxy-lyase_UbiX_(EC_4.1.1.-)	Adenylosuccinate_lyase_(EC_4.3.2.2)	Major_myo-inositol_transporter_IolT	Dipicolinate_synthase_subunit_A_(EC_4.2.1.52)	Xanthan_biosynthesis_glycosyltransferase_GumI	ADP-heptose_synthase_(EC_2.7.-.-)_/_D-glycero-beta-D-manno-heptose_7-phosphate_kinase
Type_IV_pilus_biogenesis_protein_PilN	FIG00998049:_hypothetical_protein	2,4-dihydroxyhept-2-ene-1,7-dioic_acid_aldolase_(EC_4.1.2.n4)	FIG01225377:_hypothetical_protein	UDP-N-acetylglucosamine_4,6-dehydratase_(EC_4.2.1.-)	ADP-heptose--lipooligosaccharide_heptosyltransferase_II_(EC_2.4.1.-)
Molybdenum_cofactor_biosynthesis_protein_MoaA	4-hydroxyphenylpyruvate_dioxygenase_(EC_1.13.11.27)	Xylan_1,4-beta-xylosidase_(EC_3.2.1.37)	TonB-dependent_receptor	Translation_initiation_factor_2	ADP-ribose_pyrophosphatase_(EC_3.6.1.13)
Methylmalonate-semialdehyde_dehydrogenase_(EC_1.2.1.27)	Small,_acid-soluble_spore_protein_P	GTP-binding_protein_YPT7	Integration_host_factor_alpha_subunit	FIG000859:_hypothetical_protein_YebC	ADP-ribose_pyrophosphatase_of_COG1058_family_(EC_3.6.1.13)
Cell_division_protein_FtsH_(EC_3.4.24.-)	Bis(5'-nucleosyl)-tetraphosphatase,_symmetrical_(EC_3.6.1.41)	Origin_recognition_complex_subunit_1	Methylmalonate-semialdehyde_dehydrogenase_(EC_1.2.1.27)	Stage_III_sporulation_protein_AF	ADP-ribosylglycohydrolase_(EC_3.2.-.-)
Cytidylate_kinase_(EC_2.7.4.25)	tRNA_5-methylaminomethyl-2-thiouridine_biosynthesis_bifunctional_protein_MnmC	N-acetylmuramic_acid_6-phosphate_etherase	Urocanate_hydratase_(EC_4.2.1.49)	Vitamin_K_epoxide_reductase	Aerobic_cobaltochelatase_CobS_subunit_(EC_6.6.1.2)
Type_I_restriction-modification_system,_restriction_subunit_R_(EC_3.1.21.3)	FIG00485126:_hypothetical_protein	Phthiocerol_synthesis_polyketide_synthase_type_I_PpsC	putative_NTP_pyrophosphohydrolase		Aerobic_cobaltochelatase_CobT_subunit_(EC_6.6.1.2)
O-methyltransferase_MysB	Peptidase,_M23/M37_family	18S_rRNA_(guanine(1575)-N(7))-methyltransferase_(EC_2.1.1.309)	3-demethylubiquinone-9_3-methyltransferase	Coenzyme_F390_synthetase	Aerobic_glycerol-3-phosphate_dehydrogenase_(EC_1.1.5.3)
Putative_oxidoreductase	Cell_envelope-associated_transcriptional_attenuator_LytR-CpsA-Psr,_subfamily_F1_(as_in_PMID19099556)	Amino-acid_permease_RocE	Acyl-phosphate:glycerol-3-phosphate_O-acyltransferase_PlsY	Stage_IV_sporulation_protein	Agmatinase_(EC_3.5.3.11)
Fructose-bisphosphate_aldolase_class_II_(EC_4.1.2.13)	HTH-type_transcriptional_repressor_PurR	Methane_monooxygenase_component_C	ATP_synthase_gamma_chain_(EC_3.6.3.14)	Beta-lactamase_(EC_3.5.2.6)	Agmatine_deiminase_(EC_3.5.3.12)
Protein_containing_domains_DUF404,_DUF407	Mn-dependent_transcriptional_regulator_MntR	ATP-dependent_protease_La_(EC_3.4.21.53)_Type_I	NAD(P)HX_epimerase_/_NAD(P)HX_dehydratase		Aha1_domain_protein
Ascorbate-specific_PTS_system,_EIIA_component_(EC_2.7.1.-)	Stage_0_sporulation_two-component_response_regulator_(Spo0A)	Baeyer-Villiger_monooxygenase	RNA_polymerase_sigma_factor_SigB	Na(_)_H(_)_antiporter_subunit_D	Alanine_dehydrogenase_(EC_1.4.1.1)
NADP-dependent_3-hydroxy_acid_dehydrogenase_YdfG	Uncharacterized_cytidine_deaminase-like_protein_SCO7258	4-hydroxyphenylpyruvate_dioxygenase_(EC_1.13.11.27)	Isoaspartyl_aminopeptidase_(EC_3.4.19.5)_@_Asp-X_dipeptidase	tRNA_(guanine46-N7-)-methyltransferase_(EC_2.1.1.33)	Alanine_racemase_(EC_5.1.1.1)
Mlr4354_like_protein	Spore_photoproduct_lyase_(EC_4.1.99.-)	Alpha-ketoglutarate-dependent_taurine_dioxygenase	DNA_double-strand_break_repair_protein_Mre11	putative_solute-binding_protein	alanyl_dipeptidyl_peptidase
2,3-bisphosphoglycerate-independent_phosphoglycerate_mutase_(EC_5.4.2.1)	Putative_cytochrome_P450_137	D-xylose_transporter	FIG01240957:_hypothetical_protein	FIG002344:_Hydrolase_(HAD_superfamily)	Alanyl-tRNA_synthetase_(EC_6.1.1.7)
	Glutamate_synthase_[NADPH]_small_chain_(EC_1.4.1.13)	Adenosylmethionine-8-amino-7-oxononanoate_aminotransferase_(EC_2.6.1.62)	Pyridoxamine_5'-phosphate_oxidase_(EC_1.4.3.5)	Transcriptional_regulator,_TetR_family	Alanyl-tRNA_synthetase_family_protein
Protein-methionine-sulfoxide_reductase_catalytic_subunit_MsrP	putative_cytochrome_P450_hydroxylase	Translation_elongation_factor_2_/_ribosome_biogenesis_protein_RIA1_and_related_proteins	diguanylate_cyclase/phosphodiesterase_(GGDEF_&_EAL_domains)_with_PAS/PAC_sensor(s)	4-diphosphocytidyl-2-C-methyl-D-erythritol_kinase_(EC_2.7.1.148)	alcohol_dehydrogenase
Gene_Transfer_Agent_prohead_protease	Hydride_transferase_1_(Fragment)	5-formyltetrahydrofolate_cyclo-ligase_(EC_6.3.3.2)	DNA_ligase_(EC_6.5.1.2)	Substrate-specific_component_BioY_of_biotin_ECF_transporter	Alcohol_dehydrogenase_(EC_1.1.1.1)
Uncharacterized_N-acetyltransferase_BT9727_3663_(EC_2.3.1.-)	3-ketoacyl-CoA_thiolase_(EC_2.3.1.16)_@_Acetyl-CoA_acetyltransferase_(EC_2.3.1.9)	putative_helicase	D-alanine--D-alanine_ligase_(EC_6.3.2.4)	Protein_rarD	Aldehyde_dehydrogenase_(EC_1.2.1.3)
Gene_Transfer_Agent_capsid_protein	Permease_of_the_drug/metabolite_transporter_(DMT)_superfamily	Coenzyme_F420-dependent_N5,N10-methylene_tetrahydromethanopterin_reductase_and_related_flavin-dependent_oxidoreductases	Acyl_carrier_protein	Riboflavin_synthase_eubacterial/eukaryotic_(EC_2.5.1.9)	Aldehyde_dehydrogenase_(EC_1.2.1.3),_PaaZ
Pass1-related_protein	alternate_gene_name:_ipa-20r	dTDP-4-dehydrorhamnose_reductase_(EC_1.1.1.133)	Rrf2-linked_NADH-flavin_reductase	UDP-N-acetylenolpyruvoylglucosamine_reductase_(EC_1.1.1.158)	Aldehyde_dehydrogenase_A_(EC_1.2.1.22)_/_Glycolaldehyde_dehydrogenase_(EC_1.2.1.21)
Alpha-mannosidase_(EC_3.2.1.24)	Phosphate_acetyltransferase_(EC_2.3.1.8)	Quinate_permease	Phenylalanyl-tRNA_synthetase_beta_chain_(EC_6.1.1.20)	FIG021292:_hypothetical_protein	Aldehyde_dehydrogenase_B_(EC_1.2.1.22)
putative_D-amino-acid_oxidase	Dihydroxy-acid_dehydratase_(EC_4.2.1.9)	Enolase_(EC_4.2.1.11)		ThiJ/PfpI_family_protein	Aldo-keto_reductase
Flagellar_motor_rotation_protein_MotA	(R)-2-hydroxyacid_dehydrogenase,_similar_to_L-sulfolactate_dehydrogenase_(EC_1.1.1.272)	DNA-directed_RNA_polymerase_I_36_kDa_polypeptide_(EC_2.7.7.6)	Serine_acetyltransferase_(EC_2.3.1.30)	Cardiolipin_synthetase_(EC_2.7.8.-)	Aldo/keto_reductase
peptidase_U34,_dipeptidase	p-aminobenzoyl-glutamate_hydrolase_subunit_B	Choline-sulfatase_(EC_3.1.6.6)	UDP-galactose-lipid_carrier_transferase_(EC_2.-.-.-)	Prolyl_endopeptidase_(EC_3.4.21.26)	Aldose_1-epimerase
Transcription_regulator_CDS_ID_OB0894	Arsenite_methyltransferase	Sulfide:quinone_oxidoreductase,_Type_II	RNA_polymerase_sporulation_specific_sigma_factor_SigF	Predicted_hydroxymethylpyrimidine_transporter_CytX	Aldose_1-epimerase_(EC_5.1.3.3)
FIG01225538:_hypothetical_protein	Fosfomycin_resistance_protein_FosX	proteasome_subunit_beta7_(EC_3.4.25.1)	Ribonuclease_III_(EC_3.1.26.3)	Histidine_ammonia-lyase_(EC_4.3.1.3)	Alfa-L-rhamnosidase_(EC_3.2.1.40)
FIG01229452:_hypothetical_protein	Probable_oxidoreductase,_with_Rieske_iron-sulfur_protein_2Fe-2S_subunit	Deoxyribodipyrimidine_photolyase_(EC_4.1.99.3)	Anti-sigma_F_factor_(EC_2.7.11.1)	RNA_polymerase_sigma_factor_SigB	Aliphatic_amidase_AmiE_(EC_3.5.1.4)
High-affnity_carbon_uptake_protein_Hat/HatR	Acetate_kinase_(EC_2.7.2.1)	L-threonine_3-dehydrogenase	Low_molecular_weight_protein_tyrosine_phosphatase_(EC_3.1.3.48)	FIG011945:_O-methyltransferase_family_protein	Alkaline_phosphatase
COG1306_predicted_glycoside_hydrolase	Acetolactate_synthase_large_subunit_(EC_2.2.1.6)	Epoxide_hydrolase_(EC_3.3.2.9)	FIG054221:_Possible_conserved_alanine_rich_membrane_protein	Nitrous_oxide_reductase_maturation_transmembrane_protein_NosY	Alkaline_phosphatase_(EC_3.1.3.1)
Ferredoxin--NADP(_)_reductase_(EC_1.18.1.2)_@_Flavodoxin--NADP(_)_reductase_(EC_1.19.1.1)	COG1565:_Uncharacterized_conserved_protein	Acetylornithine/succinyldiaminopimelate_aminotransferase	Efflux_ABC_transporter,_ATP-binding_protein	Nitrous_oxide_reductase_maturation_protein_NosF_(ATPase)	Alkaline_phosphatase_like_protein
Protein-L-isoaspartate_O-methyltransferase_(EC_2.1.1.77)	Gas_vesicle_K	Translation_elongation_factor_1_gamma_subunit	2,3-dihydroxybiphenyl_1,2-dioxygenase	penicillin-binding_protein,_putative	Alkaline_phosphatase_synthesis_sensor_protein_PhoR
alpha-L-rhamnosidase_(EC_3.2.1.40)	Ferredoxin,_2Fe-2S	Pre-mRNA_splicing_factor_SNU66	FIG00547607:_hypothetical_protein	L-ectoine_synthase_(EC_4.2.1.-)	Alkaline_phosphatase_synthesis_transcriptional_regulatory_protein_PhoP
Transcriptional_regulator,_LysR_family	Type_II/IV_secretion_system_ATPase_TadZ/CpaE,_associated_with_Flp_pilus_assembly	Phage_protein	N-acetylneuraminate_lyase_(EC_4.1.3.3)		Alkaline_phosphatase_synthesis_transcriptional_regulatory_protein_SphR
Catalyzes_the_cleavage_of_p-aminobenzoyl-glutamate_to_p-aminobenzoate_and_glutamate,_subunit_A	Flp_pilus_assembly_protein_RcpC/CpaB	Glycylpeptide_N-tetradecanoyltransferase_(EC_2.3.1.97)	D-glycerate_transporter_(predicted)	Superfamily_I_DNA_and_RNA_helicases	Alkaline_phosphodiesterase_I_(EC_3.1.4.1)_/_Nucleotide_pyrophosphatase_(EC_3.6.1.9)
Choline_dehydrogenase_(EC_1.1.99.1)	Proline-specific_permease	Glycerol-3-phosphate_acyltransferase_(EC_2.3.1.15)	Acetyltransferase,_GNAT_family	Glutathione_peroxidase_family_protein	Alkaline_serine_exoprotease_A_precursor_(EC_3.4.21.-)
carbonic_anhydrase,_family_3	Monoterpene_epsilon-lactone_hydrolase	Alpha-galactosidase_(EC_3.2.1.22)	protein_of_unknown_function_UPF0157	V-type_ATP_synthase_subunit_B_(EC_3.6.3.14)	alkaline_serine_protease
Putative_Heme_biosynthesis_related_protein	FIG01238350:_hypothetical_protein	Shikimate_5-dehydrogenase_I_alpha_(EC_1.1.1.25)	Protein_of_unknown_function_DUF86,_BT0167_group	putative_lipoprotein	Alkaline_shock_protein
Cardiolipin_synthase_B	NADH_dehydrogenase_(EC_1.6.99.3)	Alkaline_serine_exoprotease_A_precursor_(EC_3.4.21.-)	Topoisomerase_IV_subunit_A_(EC_5.99.1.-)	RibT_protein	Alkaline_shock_protein_23
VapC_toxin_protein_antagonist	uncharacterized_enzyme	Methyl-accepting_chemotaxis_protein	Hydride_transferase_1_(Fragment)	TRAP_transporter_solute_receptor,_TAXI_family_precursor,_unknown_substrate_2	Alkane-1_monooxygenase_(EC_1.14.15.3)
VapC_toxin_protein	Redox-sensing_transcriptional_regulator_QorR	Nitrate/nitrite_transporter	Membrane-associated_zinc_metalloprotease	iron_transport_system_substrate-binding_protein	Alkanesulfonate_monooxygenase_(EC_1.14.14.5)
Deblocking_aminopeptidase_(EC_3.4.11.-)_@_Cyanophycinase_2_(EC_3.4.15.6)	Ku_domain_protein	NADH-ubiquinone_oxidoreductase_chain_G_(EC_1.6.5.3)		Glycerate_kinase_(EC_2.7.1.31)	Alkanesulfonates_ABC_transporter_ATP-binding_protein_/_Sulfonate_ABC_transporter,_ATP-binding_subunit_SsuB
Oligopeptide_ABC_transporter,_periplasmic_oligopeptide-binding_protein_OppA_(TC_3.A.1.5.1)		MISCELLANEOUS	Repressor_CsoR_of_the_copZA_operon	Flagellar_transcriptional_activator_FlhD	Alkanesulfonates_transport_system_permease_protein
Enoyl-[acyl-carrier-protein]_reductase_[NADH]_(EC_1.3.1.9)	FIG011895:_hypothetical_protein	NADH_dehydrogenase_(EC_1.6.99.3)	Stress_response_protein_CsbD	Replicative_DNA_helicase_(EC_3.6.1.-)_[SA14-24]	Alkanesulfonates-binding_protein
Manganese_transport_protein_MntH	CoA-binding_domain_protein	Urease_accessory_protein_UreF	Deoxyuridine_5'-triphosphate_nucleotidohydrolase_(EC_3.6.1.23)	putative_two-component_system_response_regulator	Alkyl_hydroperoxide_reductase_C
Lactam_utilization_protein_LamB	Inhibitor_of_pro-sigmaK_processing_BofA	Cobalt-zinc-cadmium_resistance_protein_CzcA	Beta-lactamase_class_C-like_and_penicillin_binding_proteins_(PBPs)_superfamily	L-aspartate_oxidase_(EC_1.4.3.16)	Alkyl_hydroperoxide_reductase_protein_C_(EC_1.6.4.-)
Propionyl-CoA_thioesterase_activity	Exodeoxyribonuclease_III_(EC_3.1.11.2)	FIG00481907:_hypothetical_protein	Hypothetical_protein_YggS,_proline_synthase_co-transcribed_bacterial_homolog_PROSC	Aspartyl-tRNA(Asn)_amidotransferase_subunit_B_(EC_6.3.5.6)_@_Glutamyl-tRNA(Gln)_amidotransferase_subunit_B_(EC_6.3.5.7)	Alkyl_hydroperoxide_reductase_protein_F_(EC_1.6.4.-)
Adaptive-response_sensory-kinase_SasA	Acetyl-CoA:acetoacetyl-CoA_transferase,_beta_subunit_(EC_2.8.3.8)	GTP_cyclohydrolase_II_(EC_3.5.4.25)	Ribosomal_RNA_small_subunit_methyltransferase_D_(EC_2.1.1.-)	FIG01173569:_hypothetical_protein	Alkyl_hydroperoxide_reductase_subunit_C-like_protein
Lactoylglutathione_lyase	Selenocysteine-specific_translation_elongation_factor	Arabinose_5-phosphate_isomerase_(EC_5.3.1.13)	Beta-ketoadipate_enol-lactone_hydrolase,_putative	Heat_shock_protein_GrpE	alkyl_sulfatase_(EC_3.1.6.-)
2-haloalkanoic_acid_dehalogenase_(EC_3.8.1.2)	[Acyl-carrier-protein]_acetyl_transferase_of_FASI_(EC_2.3.1.38)_/_Enoyl-[acyl-carrier-protein]_reductase_of_FASI_(EC_1.3.1.9)_/_3-hydroxypalmitoyl-[acyl-carrier-protein]_dehydratase_of_FASI_(EC_4.2.1.61)_/_[Acyl-carrier-protein]_malonyl_transferase_of_FASI_(EC_2.3.1.39)_/_[Acyl-carrier-protein]_palmitoyl_transferase_of_FASI_(EC_2.3.1.-)_/_Acyl_carrier_protein_of_FASI_/_3-oxoacyl-[acyl-carrier-pro…	NADP-dependent_3-hydroxy_acid_dehydrogenase_YdfG	MreB-like_protein_(Mbl_protein)	FIG01235812:_hypothetical_protein	Alkylated_DNA_repair_protein_AlkB
FIG00636215:_hypothetical_protein	group_II_decarboxylase_family_protein	Phytoene_synthase_(EC_2.5.1.32)	Integral_membrane_protein	NAD_synthetase_(EC_6.3.1.5)	Alkyldihydroxyacetonephosphate_synthase_(EC_2.5.1.26)
p53-regulating_protein_kinase_(human_PRPK/yeast_YGR262c)	Phosphonate_ABC_transporter_ATP-binding_protein_(TC_3.A.1.9.1)	Endo-1,4-beta-xylanase_A_precursor_(EC_3.2.1.8)	Prephenate_dehydratase_(EC_4.2.1.51)	Thiol_peroxidase,_Bcp-type_(EC_1.11.1.15)	Alkylhydroperoxidase_protein_D
Lignostilbene-alpha,beta-dioxygenase_isozyme_I	NADH:flavin_oxidoreductases,_Old_Yellow_Enzyme_family	N-acyl_homoserine_lactonase	GLUCOSE-FRUCTOSE_OXIDOREDUCTASE_(EC_1.1.99.28)	Efflux_ABC_transporter,_permease_protein	Alkylphosphonate_utilization_operon_protein_PhnA
putative_esterase		Actin-related_protein_5	Threonine_synthase_(EC_4.2.3.1)	FMN_reductase_(EC_1.5.1.29)	Alkylpyrone_O-methyltransferase_(B._subtilis_BpsB)
CBS_domain_protein_AcuB	Lipid_carrier_protein_or_keto_acyl-CoA_thiolase_Ltp3_(EC_2.3.1.16)	NAD-independent_protein_deacetylase_AcuC	Protein_export_cytoplasm_protein_SecA_ATPase_RNA_helicase_(TC_3.A.5.1.1)	FIG00390015:_hypothetical_protein	Allantoinase_(EC_3.5.2.5)
Cold_shock_protein_CspG	UV_DNA_damage_endonuclease	putative_large_secreted_protein	FIG043778:_hypothetical_protein	MutT-like_protein	Allergen_V5/Tpx-1_related
gliding_motility_protein_GldG	1-deoxyxylulose-5-phosphate_synthase_YajO	6-hydroxynicotinate_3-monooxygenase	3-methylmercaptopropionyl-CoA_ligase_(DmdB)	PhnJ_protein	Allophanate_hydrolase_2_subunit_1_(EC_3.5.1.54)
Ribonuclease_E_(EC_3.1.26.12)	Medium-chain-fatty-acid--CoA_ligase_(EC_6.2.1.-)	Cytochrome_c_oxidase_polypeptide_Vb,_mitochondrial_precursor_(EC_1.9.3.1)	Probable_carboxyvinyl-carboxyphosphonate_phosphorylmutase_(EC_2.7.8.23)	Rhodanese-related_sulfurtransferase	Allophanate_hydrolase_2_subunit_2_(EC_3.5.1.54)
	1-acyl-sn-glycerol-3-phosphate_acyltransferase_(EC_2.3.1.51)	5'-deoxyadenosine_deaminase	Para-aminobenzoate_synthase,_aminase_component_(EC_2.6.1.85)	Hydrolase_(HAD_superfamily)_in_cluster_with_DUF1447	Alpha-amylase_(EC_3.2.1.1)
Glutamate_synthase_[NADPH]_small_chain_(EC_1.4.1.13)	Long-chain-fatty-acid--CoA_ligase_(EC_6.2.1.3)	Phosphatidylinositol-specific_phospholipase_C_(EC_4.6.1.13)	Thymidylate_synthase_(EC_2.1.1.45)	Mlr9349_protein	Alpha-aspartyl_dipeptidase_Peptidase_E_(EC_3.4.13.21)
SAM-dependent_methyltransferase,_BioC-like	3'-to-5'_oligoribonuclease_(orn)	Probable_VANILLIN_dehydrogenase_oxidoreductase_protein_(EC_1.-.-.-)	Aromatic-amino-acid_aminotransferase_(EC_2.6.1.57)	Lipoate-protein_ligase_A	Alpha-galactosidase_(EC_3.2.1.22)
KH_domain_RNA_binding_protein_YlqC		N-carbamoylputrescine_amidase_(EC_3.5.1.53)	Fructosamine_kinase_FrlD	3-hydroxyacyl-[acyl-carrier-protein]_dehydratase,_FabZ_form_(EC_4.2.1.59)	Alpha-glucosidase_(EC_3.2.1.20)
Flagellin_protein_FlaA	Cobalt-precorrin-2_C20-methyltransferase_(EC_2.1.1.130)_/_Cobalt-precorrin-3b_C17-methyltransferase	Ribulose-phosphate_3-epimerase_(EC_5.1.3.1)	Dihydrolipoamide_dehydrogenase_of_branched-chain_alpha-keto_acid_dehydrogenase_(EC_1.8.1.4)	FIG00995371:_possibly_secreted_protein	Alpha-glucoside_transport_ATP-binding_protein_AglK
PhnB_protein	Type_I_restriction-modification_system_specificity_subunit	Shwachman-Bodian-Diamond_syndrome_protein	Copper_resistance_protein_D	Methylcrotonyl-CoA_carboxylase_carboxyl_transferase_subunit_(EC_6.4.1.4)	Alpha-glucoside_transport_system_permease_protein_AglG
FIG00853888:_hypothetical_protein	anti-sigma_B_factor_RsbT	Molybdenum_cofactor_biosynthesis_protein_MoaA	Homoserine_kinase_(EC_2.7.1.39)	FIG00822982:_hypothetical_protein	Alpha-glucosides-binding_periplasmic_protein_AglE_precursor
4-hydroxythreonine-4-phosphate_dehydrogenase_(EC_1.1.1.262)	Ankyrin	Phosphoribosylaminoimidazole_carboxylase_ATPase_subunit_(EC_4.1.1.21)_/_Phosphoribosylaminoimidazole_carboxylase_catalytic_subunit_(EC_4.1.1.21)	Heat_shock_protein_FtsJ/RrmJ_@_Ribosomal_RNA_large_subunit_methyltransferase_E_(EC_2.1.1.-)	FIG00999520:_hypothetical_protein	Alpha-glucuronidase_(EC_3.2.1.139)
ABC_transporter,_ATP-binding_protein	Pyruvate_kinase_family_protein	Transcriptional_regulator,_MarR_family	DNA_repair_protein_RadA	DUF309_domain-containing_protein	alpha-glucuronidase(_EC:3.2.1.139_)
Survival_protein_SurA_precursor_(Peptidyl-prolyl_cis-trans_isomerase_SurA)_(EC_5.2.1.8)	Efflux_ABC_transporter,_permease_protein	Pseudooxynicotine_oxidase		FIG01051597:_hypothetical_protein	Alpha-L-Rha_alpha-1,3-L-rhamnosyltransferase_(EC_2.4.1.-)
Long-chain-fatty-acid--CoA_ligase_(EC_6.2.1.3)	Amino_acid_permease	GTP-binding_and_nucleic_acid-binding_protein_YchF	RNA_binding_protein,_contains_ribosomal_protein_S1_domain	Chaperone_protein_DnaJ	Alpha-methylacyl-CoA_racemase_(EC_5.1.99.4)
Pyridine_nucleotide-disulfide_oxidoreductase	Uroporphyrinogen-III_methyltransferase_(EC_2.1.1.107)_/_Uroporphyrinogen-III_synthase_(EC_4.2.1.75)	Protease_III_precursor_(EC_3.4.24.55)	Phosphate_ABC_transporter,_periplasmic_phosphate-binding_protein_PstS_(TC_3.A.1.7.1)	Adenine_specific_DNA_methylase_(Mod-related)	Alpha-N-arabinofuranosidase_(EC_3.2.1.55)
Exodeoxyribonuclease_VII_small_subunit_(EC_3.1.11.6)	2-Oxobutyrate_oxidase,_putative	Hypothetical_protein,_CF-38_family	Transcriptional_regulator,_MarR_family	Glycine_dehydrogenase_[decarboxylating]_(glycine_cleavage_system_P1_protein)_(EC_1.4.4.2)	Alpha-N-arabinofuranosidase_2_(EC_3.2.1.55)
Transcriptional_repressor_of_the_fructose_operon,_DeoR_family	Na(_)_H(_)_antiporter_subunit_F	putative_transmembrane_protein	putative_helicase	6-phosphogluconate_dehydrogenase,_decarboxylating_(EC_1.1.1.44)	Alpha-ribazole-5'-phosphate_phosphatase_(EC_3.1.3.73)
Helicase,_SNF2/RAD54_family	Iron_utilization_protein	Flagellin_protein_FlaA	Desferrioxamine_E_biosynthesis_protein_DesD_@_Siderophore_synthetase_superfamily,_group_C_@_Siderophore_synthetase_component,_ligase	Acetyl-CoA_acetyltransferase_(EC_2.3.1.9)_@_Beta-ketoadipyl_CoA_thiolase_(EC_2.3.1.-)	Alpha-xylosidase_(EC_3.2.1.-)
COG3866_Pectate_lyase	Probable_carboxyvinyl-carboxyphosphonate_phosphorylmutase_(EC_2.7.8.23)	Cystathionine_beta-synthase_(EC_4.2.1.22)	tRNA_pseudouridine_synthase_A_(EC_4.2.1.70)	Sulfite_reductase_[NADPH]_hemoprotein_beta-component_(EC_1.8.1.2)	Alpha,alpha-trehalose-phosphate_synthase_[UDP-forming]_(EC_2.4.1.15)
Antirestriction_protein	Ethidium_bromide-methyl_viologen_resistance_protein_EmrE	Medium-chain-fatty-acid--CoA_ligase_(EC_6.2.1.-)	Putative_Zn-dependent_protease,_contains_TPR_repeats	Sigma-54_dependent_response_regulator	Alpha/beta_hydrolase
Cytochrome_c_oxidase_polypeptide_I_(EC_1.9.3.1)	Transcriptional_regulator_SCO1200,_Xre-family_with_cupin_domain	DNA-directed_RNA_polymerase_III_47_kDa_polypeptide_(EC_2.7.7.6)	UPF0028_protein_YchK	Deacetylases,_including_yeast_histone_deacetylase_and_acetoin_utilization_protein	alpha/beta_hydrolase_fold
Glycosyl_transferase,_group_2_family_protein	Uncharacterized_protein_YycC	D-xylose-proton_symporter	Chromosome_(plasmid)_partitioning_protein_ParA	Tyrosine_recombinase_XerD	Alpha/beta_hydrolase_fold_(EC_3.8.1.5)
8-amino-7-oxononanoate_synthase_(EC_2.3.1.47)	diguanylate_phosphodiesterase	Adenylate_kinase_(EC_2.7.4.3)	Regulatory_protein_PchR	NADH-ubiquinone_oxidoreductase_chain_C_(EC_1.6.5.3)	Alpha/beta_hydrolase_fold-3_domain_protein
tolB_protein_precursor,_periplasmic_protein_involved_in_the_tonb-independent_uptake_of_group_A_colicins	probable_DNA-binding_protein	Creatinine_amidohydrolase_(EC_3.5.2.10)	PTS_system,_N-acetylglucosamine-specific_IIB_component_(EC_2.7.1.69)_/_PTS_system,_N-acetylglucosamine-specific_IIC_component	Integral_membrane_protein_MSMEG_5788	Alpha/beta_superfamily_hydrolase
Inosine-5'-monophosphate_dehydrogenase_(EC_1.1.1.205)	Na(_)_H(_)_antiporter_subunit_E	Phosphatidylserine_decarboxylase_(EC_4.1.1.65)	Cytoplasmic_axial_filament_protein_CafA_and_Ribonuclease_G_(EC_3.1.4.-)	Thiol:disulfide_oxidoreductase_related_to_ResA	alternate_gene_name:_ipa-20r
UDP-N-acetylglucosamine_4,6-dehydratase_(EC_4.2.1.-)		Similarity	Chromosome_(plasmid)_partitioning_protein_ParB	Aldose_1-epimerase	alternate_gene_name:_ipa-62r
Endonuclease_III_(EC_4.2.99.18)	Aerobic_cobaltochelatase_CobS_subunit_(EC_6.6.1.2)	Glutathione_S-transferase_(EC_2.5.1.18)	Stage_II_sporulation_protein_P	TonB-dependent_receptor	alternate_gene_name:_yoxF
Xyloside_transporter_XynT	N-carbamoylputrescine_amidase_(EC_3.5.1.53)	Transcriptional_regulator,_ArsR_family	RNA_polymerase_ECF-type_sigma_factor	Transcription_accessory_protein_(S1_RNA-binding_domain)	alternate_gene_name:_yoxJ
Transmembrane_transport_protein	putative_periplasmic_protein_kinase_ArgK_and_related_GTPases_of_G3E_family	Translation_elongation_factor_2	Release_factor_glutamine_methyltransferase	FIG004454:_RNA_binding_protein	alternate_gene_name:_yzbB
Fumarylacetoacetase_(EC_3.7.1.2)	Transcriptional_regulator,_AsnC_family	ATP-dependent_protease_HslV_(EC_3.4.25.-)	Single-stranded_DNA-binding_protein	Heat_shock_protein_FtsJ/RrmJ_@_Ribosomal_RNA_large_subunit_methyltransferase_E_(EC_2.1.1.-)	Altronate_dehydratase_(EC_4.2.1.7)
2-Methylcitrate_dehydratase_AcnD	Methylmalonyl-CoA_mutase_(EC_5.4.99.2)	TsaD/Kae1/Qri7_protein,_required_for_threonylcarbamoyladenosine_t(6)A37_formation_in_tRNA	Ribosomal_RNA_large_subunit_methyltransferase_N_(EC_2.1.1.-)	cell_wall_lytic_activity	Altronate_oxidoreductase_(EC_1.1.1.58)
Tyrosine_recombinase_XerC	TRAP-type_C4-dicarboxylate_transport_system,_periplasmic_component	DNA_polymerase_I_(EC_2.7.7.7)	gas_vesicle_protein_GvpT	Potassium_voltage-gated_channel_subfamily_KQT	Aluminum_resistance_protein
Membrane-bound_lytic_murein_transglycosylase_B_precursor_(EC_3.2.1.-)	Exopolyphosphatase_(EC_3.6.1.11)	Glycerophosphoryl_diester_phosphodiesterase_(EC_3.1.4.46)	Acylaminoacyl-peptidase	GTP_cyclohydrolase_I_(EC_3.5.4.16)_type_2	Amidase
Uncharacterized_protein_YebG	2-nitropropane_dioxygenase_(EC_1.13.11.32)	Aldo/keto_reductase	FIG00820727:_hypothetical_protein	Nucleoside_5-triphosphatase_RdgB_(dHAPTP,_dITP,_XTP-specific)_(EC_3.6.1.15)	Amidohydrolase_family_enzyme
Enoyl-CoA_hydratase_(EC_4.2.1.17)_/_Delta(3)-cis-delta(2)-trans-enoyl-CoA_isomerase_(EC_5.3.3.8)_/_3-hydroxyacyl-CoA_dehydrogenase_(EC_1.1.1.35)_/_3-hydroxybutyryl-CoA_epimerase_(EC_5.1.2.3)	1-pyrroline-4-hydroxy-2-carboxylate_deaminase_(EC_3.5.4.22)	Purine_nucleoside_permease	Copper(I)_chaperone_CopZ	Arginyl-tRNA_synthetase_(EC_6.1.1.19)	Amidohydrolase_family_protein
DNA_topoisomerase_III_(EC_5.99.1.2)	Hydroxymethylpyrimidine_ABC_transporter,_transmembrane_component		Alpha-glucosidase_(EC_3.2.1.20)	N-succinyl-L,L-diaminopimelate_desuccinylase_(EC_3.5.1.18)	Amidohydrolase_precursor
2-pyrone-4,6-dicarbaxylate_hydrolase	Dicarboxylic_amino_acid_permease		5'-methylthioadenosine_phosphorylase_(EC_2.4.2.28)		Amidohydrolase_YlmB,_involved_in_salvage_of_thiamin_pyrimidine_moiety
Type_I_restriction-modification_system,_specificity_subunit_S_(EC_3.1.21.3)	Amidophosphoribosyltransferase_(EC_2.4.2.14)	Type_I_restriction-modification_system,_restriction_subunit_R_(EC_3.1.21.3)	FIG00545275:_hypothetical_protein	(GlcNAc)2_ABC_transporter,_permease_component_2	Amidophosphoribosyltransferase_(EC_2.4.2.14)
Transcriptional_regulator_DegU,_LuxR_family	NADH-ubiquinone_oxidoreductase_chain_L_(EC_1.6.5.3)	Lysophospholipase_(EC_3.1.1.5)	PROBABLE_MEMBRANE_PROTEIN	S-ribosylhomocysteine_lyase_(EC_4.4.1.21)_/_Autoinducer-2_production_protein_LuxS	amino_acid_ABC_transporter_protein,_permease_protein
UDP-glucose_4-epimerase_(EC_5.1.3.2)	Transmembrane_protein_MT2276,_clustered_with_lipoate_gene	Peptidyl-prolyl_cis-trans_isomerase_(EC_5.2.1.8)	PTS_system,_maltose_and_glucose-specific_IIC_component_(EC_2.7.1.69)_/_PTS_system,_maltose_and_glucose-specific_IIB_component_(EC_2.7.1.69)		Amino_acid_ABC_transporter,_amino_acid-binding_protein
Serine_protease_(EC_3.4.21.-)	Peptidase,_T4_family	DNA_polymerase_IV_(EC_2.7.7.7)	FIG00820755:_hypothetical_protein	Putative_glycosyl_hydrolase_of_unknown_function_(DUF1680)	amino_acid_ABC_transporter,_ATP-binding_protein
Uncharacterized_protein_Bsu_YraM	Cobalt-zinc-cadmium_resistance_protein_CzcD	Kup_system_potassium_uptake_protein	non-ribosomal_peptide_synthetase,_terminal_component		amino_acid_ABC_transporter,_permease_protein_(glnP)
Glutathione_S-transferase_(EC_2.5.1.18)	Holo-[acyl-carrier_protein]_synthase_(EC_2.7.8.7)	Low-specificity_L-threonine_aldolase_(EC_4.1.2.5)	Glutamate_synthase_[NADPH]_large_chain_(EC_1.4.1.13)		Amino_acid_permease
Formamidopyrimidine-DNA_glycosylase_(EC_3.2.2.23)	Pyridoxine_5'-phosphate_synthase_(EC_2.6.99.2)	Anhydro-N-acetylmuramic_acid_kinase_(EC_2.7.1.-)	Beta-glucosidase_(EC_3.2.1.21)	phosphotransferase_enzyme_family_protein,_putative	Amino_acid_permease-associated_region
Radical_SAM_domain_protein	Pentalenene_oxygenase	Apocarotenoid-15,15'-oxygenase	Beta-ketoadipate_enol-lactone_hydrolase_(EC_3.1.1.24)	multidrug_transporter,_MFS_superfamily	Amino_acid_transporters
IS21_family_transposase_ISBmu3	Spore_cortex-lytic_enzyme	Protein_SprT-like_protein	Mll3219_protein	Chromate_transport_protein_ChrA	Amino-acid_carrier_protein_AlsT
sodium-solute_symporter,_putative	FIG00820532:_hypothetical_protein	Guanylate_kinase_(EC_2.7.4.8)	Translation_initiation_factor_2	Protein-disulfide_isomerase	Aminobenzoyl-glutamate_transport_protein
Pyridoxine_5'-phosphate_synthase_(EC_2.6.99.2)	Pyruvate_dehydrogenase_E1_component_alpha_subunit_(EC_1.2.4.1)		Protein_acetyltransferase	Adenylate_cyclase_(EC_4.6.1.1)	Aminodeoxychorismate_lyase_(EC_4.1.3.38)
putative_cytochrome_P450_hydroxylase	O-succinylbenzoic_acid--CoA_ligase_(EC_6.2.1.26)	Acyl_carrier_protein_of_FASI_/_3-oxoacyl-[acyl-carrier-protein]_reductase_of_FASI_(EC_1.1.1.100)_/_3-oxoacyl-[acyl-carrier-protein]_synthase_of_FASI_(EC_2.3.1.41)	Acetoacetyl-CoA_synthetase_[leucine]_(EC_6.2.1.16)	ABC-type_transporter,_permease_component	Aminoglycoside_6-adenylyltransferase_(EC_2.7.7.-)
Pyruvate_dehydrogenase_E1_component_beta_subunit_(EC_1.2.4.1)	Pyruvate_dehydrogenase_E1_component_beta_subunit_(EC_1.2.4.1)	Cell_division_protein_FtsN	Various_polyols_ABC_transporter,_permease_component_1	Rossmann_fold_nucleotide-binding_protein_Smf_possibly_involved_in_DNA_uptake	Aminoglycoside_N6'-acetyltransferase_(EC_2.3.1.82)
FIG01232034:_hypothetical_protein	2-oxo-Delta(3)-4,5,5-trimethylcyclopentenylacetyl-CoA_monooxygenase	Threonine_dehydratase_(EC_4.3.1.19)	D-tyrosyl-tRNA(Tyr)_deacylase_(EC_3.6.1.n1)	FIGfam005179	Aminoglycoside_phosphotransferase
Nicotinate_phosphoribosyltransferase_(EC_2.4.2.11)	putative_transport_protein	Galactose-proton_symporter	Predicted_L-rhamnose_permease_RhaY	Alanine_racemase_(EC_5.1.1.1)	aminoglycoside_phosphotransferase_family_protein
FIG01235334:_hypothetical_protein	Seryl-tRNA_synthetase_(EC_6.1.1.11),_mitochondrial	Tryptophanase_(EC_4.1.99.1)	Alfa-L-rhamnosidase_(EC_3.2.1.40)	TsaE_protein,_required_for_threonylcarbamoyladenosine_t(6)A37_formation_in_tRNA	Aminomethyltransferase_(glycine_cleavage_system_T_protein)_(EC_2.1.2.10)
FIG01241272:_hypothetical_protein	Flavin-containing_monooxygenase	Alcohol_dehydrogenase	Na(_)_H(_)_antiporter_subunit_E	metallo-beta-lactamase_superfamily_domain_protein	Aminopeptidase
Phosphate_regulon_transcriptional_regulatory_protein_PhoB_(SphR)	FIG01108239:_hypothetical_protein	biphenyl-2,3-diol_1,2-dioxygenase_III-related_protein	Membrane_proteins_related_to_metalloendopeptidases	CTP_pyrophosphohydrolase	Aminopeptidase_N
Pyridoxamine_5'-phosphate_oxidase_(EC_1.4.3.5)	Sucrose-6-phosphate_hydrolase_(EC_3.2.1.B3)	Nicotinate-nucleotide_adenylyltransferase_(EC_2.7.7.18),_eukaryotic_PNAT_family_@_Nicotinamide-nucleotide_adenylyltransferase_(EC_2.7.7.1),_eukaryotic_PNAT_family	FIG00829066:_hypothetical_protein	RDD_domain_containing_protein	Aminopeptidase_S_(Leu,_Val,_Phe,_Tyr_preference)_(EC_3.4.11.24)
Transcriptional_regulator,_ArsR_family	ClpB_protein		Sporulation_regulatory_protein_WhiD	Lactoylbacillithiol_hydrolase	Aminopeptidase_Y_(Arg,_Lys,_Leu_preference)_(EC_3.4.11.15)
Sirohydrochlorin_cobaltochelatase_(EC_4.99.1.3)	monooxygenase,_putative	Ribose_5-phosphate_isomerase_B_(EC_5.3.1.6)	Transcriptional_regulator,_IclR_family	Methylglyoxal_synthase_(EC_4.2.3.3)	Aminopeptidase_YpdF_(MP-,_MA-,_MS-,_AP-,_NP-_specific)
Catalase_KatE_(EC_1.11.1.6)	Multidrug_resistance_ABC_transporter_ATP-binding/permease_protein_BmrA	Uncharacterized_oxidoreductase,_YajO_family	GCN5-related_N-acetyltransferase	Permeases_of_the_major_facilitator_superfamily	Aminopyrimidine_aminohydrolase
ABC-type_antimicrobial_peptide_transport_system,_permease_component	BH1041_unknown_conserved_protein	5-keto-4-deoxy-D-glucarate_aldolase	Methyltransferase_(EC_2.1.1.-)	Ligand-binding_SRPBCC_domain_protein_family	Aminotransferase,_DegT/DnrJ/EryC1/StrS_family
	FIG01244025:_hypothetical_protein	ATP-dependent_DNA_helicase_RecQ	Malto-oligosyltrehalose_synthase_(EC_5.4.99.15)	Chromosome_(plasmid)_partitioning_protein_ParA	Ammonium_transporter
Peptide_methionine_sulfoxide_reductase_MsrB_(EC_1.8.4.12)	FIG00822394:_hypothetical_protein	Beta-mannosidase_(EC_3.2.1.25)	Type_IV_pilus_biogenesis_protein_PilM	Type_I_restriction-modification_system,_DNA-methyltransferase_subunit_M_(EC_2.1.1.72)	AMP_nucleosidase_(EC_3.2.2.4)
Cytochrome_d_ubiquinol_oxidase_subunit_II_(EC_1.10.3.-)	Transcriptional_regulator,_MerR_family	GTP_cyclohydrolase_I_(EC_3.5.4.16)_type_1	FIG022780:_hypothetical_protein	glycoside_hydrolase,_family_43	AmpG_permease
ATPase_component_BioM_of_energizing_module_of_biotin_ECF_transporter	Glycosyl_transferase,_group_1	Fumarate_reductase_flavoprotein_subunit_(EC_1.3.99.1)	WhiB-family_transcriptional_regulator	FIG000906:_Predicted_Permease	amylo-alpha-1,6-glucosidase
Multidrug_resistance_protein_2	FIG00545275:_hypothetical_protein	Catalase_(EC_1.11.1.6)_/_Peroxidase_(EC_1.11.1.7)	FIG00733871:_hypothetical_protein	FIG01230868:_hypothetical_protein	Anaerobic_dehydrogenases,_typically_selenocysteine-containing
Dimeric_dUTPase_(EC_3.6.1.23)	1,2-dihydroxy-3-keto-5-methylthiopentene_dioxygenase_(EC_1.13.11.54)	Type_II_pantothenate_kinase	LacI-type_transcriptional_regulator	Putative_inner_membrane_protein	Anaerobic_dimethyl_sulfoxide_reductase_chain_A_(EC_1.8.5.3)
FIG01234995:_hypothetical_protein	Protein_involved_in_catabolism_of_external_DNA		FIG01132624:_hypothetical_protein	Ribose_ABC_transport_system,_permease_protein_RbsC_(TC_3.A.1.2.1)	Anaerobic_dimethyl_sulfoxide_reductase_chain_B_(EC_1.8.5.3)
Phage_integrase	Arogenate_dehydrogenase_(EC_1.3.1.43)		Fibronectin-binding_protein	Ferredoxin,_2Fe-2S	Anaerobic_nitric_oxide_reductase_transcription_regulator_NorR
FIG01236666:_hypothetical_protein	FIG01249049:_hypothetical_protein	IMP_cyclohydrolase_(EC_3.5.4.10)_/_Phosphoribosylaminoimidazolecarboxamide_formyltransferase_(EC_2.1.2.3)	Rod_shape-determining_protein_MreB	Superfamily_II_DNA/RNA_helicases,_SNF2_family	Anhydro-N-acetylmuramic_acid_kinase_(EC_2.7.1.-)
Cystathionine_beta-lyase_(EC_4.4.1.8)	Beta-galactosidase_(EC_3.2.1.23)	Short-chain_dehydrogenase/reductase_SDR	putative_HTH-type_transcriptional_regulator		Anthrachelin_biosynthesis_protein_AsbA_@_Siderophore_synthetase_superfamily,_group_A_@_Siderophore_synthetase_large_component,_acetyltransferase
Putative_hydrolase	Alkylpyrone_O-methyltransferase_(B._subtilis_BpsB)	Sorbitol_dehydrogenase	UTP--glucose-1-phosphate_uridylyltransferase_(EC_2.7.7.9)	Uracil-DNA_glycosylase,_family_4	Anthrachelin_biosynthesis_protein_AsbB_@_Siderophore_synthetase_superfamily,_group_C_@_Siderophore_synthetase_component,_ligase
Aliphatic_nitrilase	Uncharacterized_protein_YebG	Phosphosulfolactate_synthase_(EC_4.4.1.19)	Lactoylglutathione_lyase	RNA_binding_protein,_contains_ribosomal_protein_S1_domain	Anthranilate_phosphoribosyltransferase_(EC_2.4.2.18)
Beta_N-acetyl-glucosaminidase_(EC_3.2.1.52)		Methionine_ABC_transporter_ATP-binding_protein	Phage_portal_protein	LemA_protein	Anthranilate_synthase,_amidotransferase_component_(EC_4.1.3.27)_@_Para-aminobenzoate_synthase,_amidotransferase_component_(EC_2.6.1.85)
GENE_II_AND_X_PROTEINS	extracellular_solute-binding_protein,_family_1	L-glyceraldehyde_3-phosphate_reductase	Prophage_Clp_protease-like_protein	Hydroxymethylpyrimidine_phosphate_kinase_ThiD_(EC_2.7.4.7)	Anthranilate_synthase,_aminase_component_(EC_4.1.3.27)
Na(_)_H(_)_antiporter_subunit_B	FIG00774849:_hypothetical_protein	4-hydroxy-2-oxo-heptane-1,7-dioate_aldolase	Oligopeptide_transport_system_permease_protein_OppB_(TC_3.A.1.5.1)	FIG137776:_Glycosyltransferase	Anti-sigma_B_factor_antagonist_RsbV
Vitamin_B12_ABC_transporter,_permease_component_BtuC	Zinc-type_alcohol_dehydrogenase-like_protein	UTP--glucose-1-phosphate_uridylyltransferase	Two-component_transcriptional_response_regulator,_LuxR_family	L-fuco-beta-pyranose_dehydrogenase_(EC_1.1.1.122)	anti-sigma_B_factor_RsbT
Methylmalonyl-CoA_mutase_(EC_5.4.99.2)	Trehalose-6-phosphate_hydrolase_(EC_3.2.1.93)	Short-chain-enoyl-CoA_hydratase	N-carbamoylputrescine_amidase_(3.5.1.53)_/_Omega_amidase_(Nit2_homolog)	Transcriptional_regulator,_ArsR_family	Anti-sigma_F_factor_(EC_2.7.11.1)
Oxidoreductase	2-keto-3-deoxy-D-arabino-heptulosonate-7-phosphate_synthase_I_alpha_(EC_2.5.1.54)	FIG00977882:_hypothetical_protein	Phage_capsid_protein	oxidoreductase_of_aldo/keto_reductase_family,_subgroup_1	Anti-sigma_F_factor_antagonist_(spoIIAA-2)
Extracellular_endo-alpha-(1->5)-L-arabinanase_1	Chemotaxis_regulator_-_transmits_chemoreceptor_signals_to_flagelllar_motor_components_CheY		Putative_formate_dehydrogenase_oxidoreductase_protein	O-succinylbenzoic_acid--CoA_ligase_(EC_6.2.1.26)	Anti-sigma-B_factor_antagonist
diguanylate_cyclase/phosphodiesterase_(GGDEF_&_EAL_domains)_with_PAS/PAC_sensor(s)	Lysine-specific_permease	Bifunctional_protein:_zinc-containing_alcohol_dehydrogenase	Flagellar_basal-body_rod_protein_FlgC	ATP-dependent_DNA_helicase_RecQ	Anti-sigma-E_factor_ChrR
Salicylate_hydroxylase_(EC_1.14.13.1)	tRNA_nucleotidyltransferase,_A-adding_(EC_2.7.7.25)	Low-specificity_L-threonine_aldolase_(EC_4.1.2.48)	CoA-disulfide_reductase_(EC_1.8.1.14)_/_Disulfide_bond_regulator	Lysine_decarboxylase_family	Anti-sigma-F_factor_Fin
Catechol_1,2-dioxygenase_1_(EC_1.13.11.1)	Methylated-DNA--protein-cysteine_methyltransferase_(EC_2.1.1.63)	Glycerol-3-phosphate_dehydrogenase_(EC_1.1.5.3)	Transcriptional_regulator,_LacI_family	Formamidopyrimidine-DNA_glycosylase_(EC_3.2.2.23)	Anti-sigma-W_factor_RsiW
Pectate_lyase_precursor_(EC_4.2.2.2)	Inositol-1-phosphate_synthase_(EC_5.5.1.4)	Eukaryotic_translation_initiation_factor_4B	multidrug-efflux_transporter	NAD-independent_protein_deacetylase_AcuC	anti-sigmaB_factor_antagonist
Phage_infection_protein	Fumarylacetoacetate_hydrolase_family_protein	L-fuco-beta-pyranose_dehydrogenase_(EC_1.1.1.122)	Ribonuclease_HII_(EC_3.1.26.4)	Mg/Co/Ni_transporter_MgtE_/_CBS_domain	Antibiotic_biosynthesis_monooxygenase_domain-containing_protein
Topoisomerase_IV_subunit_B_(EC_5.99.1.-)	Cold_shock_protein_CspC	O-acetyl-ADP-ribose_deacetylase	23S_rRNA_(Uracil-5-)_-methyltransferase_RumA_(EC_2.1.1.-)	putative_DNA_helicase	antibiotic_efflux_protein
Heat_shock_protein_60_family_chaperone_GroEL	Outer_membrane_receptor_proteins,_mostly_Fe_transport	Acetoacetyl-CoA_synthetase_(EC_6.2.1.16)	Acetyl-CoA:oxalate_CoA-transferase	Galactitol-1-phosphate_5-dehydrogenase_(EC_1.1.1.251)	Antibiotic_resistance_protein
Cyclopropane-fatty-acyl-phospholipid_synthase_(EC_2.1.1.79)	FIG00547576:_hypothetical_protein		Cell_division_protein_FtsI_[Peptidoglycan_synthetase]_(EC_2.4.1.129)_/_Transpeptidase,_Penicillin_binding_protein_transpeptidase_domain	FIG074102:_hypothetical_protein	Anticodon_nuclease
Branched-chain_amino_acid_aminotransferase_(EC_2.6.1.42)	Phosphoenolpyruvate_synthase_(EC_2.7.9.2)	NADPH-dependent_methylglyoxal_reductase_(D-lactaldehyde_dehydrogenase)	50S_ribosomal_subunit_maturation_GTPase_RbgA_(B._subtilis_YlqF)		Antiholin-like_protein_LrgA
Uncharacterized_protein,_YkwD_family	Inositol-1-monophosphatase_(EC_3.1.3.25)	Divalent_metal_cation_transporter_MntH	FIG00817400:_hypothetical_protein		Antirestriction_protein
Apolipoprotein_N-acyltransferase_(EC_2.3.1.-)_/_Copper_homeostasis_protein_CutE	Methionine_ABC_transporter_substrate-binding_protein	proteasome_regulatory_subunit_Rpn3	Hypothetical_protein,_CF-38_family	Ribosomal-protein-S18p-alanine_acetyltransferase_(EC_2.3.1.-)	Antitoxin_1
Chitinase_(EC_3.2.1.14)	ABC_transporter_ATP-binding_protein	Phage_lysozyme_R_(EC_3.2.1.17)	serine/threonine_protein_phosphatase	ribosomal-protein-alanine_acetyltransferase	Antitoxin_HigA
Leucyl-tRNA_synthetase_(EC_6.1.1.4)	Glucose-6-phosphate_isomerase_(EC_5.3.1.9)	6-hydroxy-D-nicotine_oxidase	Coenzyme_F420-dependent_oxidoreductase	Nitric_oxide_reductase_activation_protein_NorE	Antitoxin_VapB32
FIG004454:_RNA_binding_protein	Glutaredoxin_3_(Grx2)	Beta-glucanase_precursor_(EC_3.2.1.73)	Malate_synthase_G_(EC_2.3.3.9)	2-Keto-3-deoxy-D-manno-octulosonate-8-phosphate_synthase_(EC_2.5.1.55)	Antitoxin_YxxD
IMP_cyclohydrolase_(EC_3.5.4.10)_/_Phosphoribosylaminoimidazolecarboxamide_formyltransferase_(EC_2.1.2.3)	RNA_polymerase_sigma_factor_RpoD	Nitrilotriacetate_monooxygenase_component_B_(EC_1.14.13.-)	Malate_Na(_)_symporter	Heat_shock_protein_HtpX_/_FIG017973:_domain_of_unknown_function	AP_endonuclease,_family_protein_2
Phage_integrase_family_protein	DNA_or_RNA_helicases_of_superfamily_II	Aspartate_racemase_(EC_5.1.1.13)	Uncharacterized_transcriptional_regulator_YdeE,_AraC_family	ABC_transporter-coupled_two-component_system,_ATP-binding_protein	ApaG_protein
Transcriptional_regulatory_protein_SrrA	Beta-lactamase_(EC_3.5.2.6)	5'-nucleotidase_(EC_3.1.3.5)	FIG001583:_hypothetical_protein,_contains_S4-like_RNA_binding_domain	Ferredoxin	Apolipoprotein_N-acyltransferase_(EC_2.3.1.-)
proteasome_regulatory_subunit_Rpn2	PurR:_transcription_regulator_associated_with_purine_metabolism	3-hydroxybutyrate_dehydrogenase_(EC_1.1.1.30)	Lipopolysaccharide_biosynthesis_protein_RffA	UDP-N-acetylmuramoylalanine--D-glutamate_ligase_(EC_6.3.2.9)	Apolipoprotein_N-acyltransferase_(EC_2.3.1.-)_/_Copper_homeostasis_protein_CutE
Predicted_diverged_CheY-domain	Cysteine_desulfurase_(EC_2.8.1.7)	Multidrug_resistance_protein_3	Metal_cation_transporter_p-type_ATPase_a	Sodium:alanine_symporter_family_protein	Aquaporin_Z
Manganese_catalase_(EC_1.11.1.6)	HMP-PP_hydrolase_(pyridoxal_phosphatase)_Cof,_detected_in_genetic_screen_for_thiamin_metabolic_genes_(PMID:15292217)	Catalyzes_the_cleavage_of_p-aminobenzoyl-glutamate_to_p-aminobenzoate_and_glutamate,_subunit_A	Uncharacterized_protein_Q1_colocalized_with_Q	Hypothetical_radical_SAM_family_enzyme_in_heat_shock_gene_cluster,_similarity_with_CPO_of_BS_HemN-type	Arabinose_5-phosphate_isomerase_(EC_5.3.1.13)
hypothetical_protein_BH3604	Adenosylmethionine-8-amino-7-oxononanoate_aminotransferase_(EC_2.6.1.62)		Uncharacterized_protein_Noca_1520	Nisin_biosynthesis_protein_NisC	AraC-family_transcriptional_regulator
Intracellular_PHB_depolymerase_(EC_3.1.1.-)	NADH-ubiquinone_oxidoreductase_chain_M_(EC_1.6.5.3)	Hydroxymethylglutaryl-CoA_reductase_(EC_1.1.1.34)	FIG00553873:_hypothetical_protein	Ribosomal_RNA_small_subunit_methyltransferase_D_(EC_2.1.1.-)	Arginase_(EC_3.5.3.1)
LSU_m3Psi1915_methyltransferase_RlmH	Uncharacterized_protein_Bsu_YraM	D-alanyl-D-alanine_carboxypeptidase_(EC_3.4.16.4)	Nucleotidyltransferase_domain_protein,_BT0168_group	DNA_polymerase_IV_(EC_2.7.7.7)	Arginase/agmatinase/formimionoglutamate_hydrolase,_arginase_family
Flagellar_biosynthesis_protein_FliS	Ribonuclease_HI-related_protein_3	S-adenosylmethionine_synthetase_(EC_2.5.1.6)	FIG00945369:_hypothetical_protein	Phospho-N-acetylmuramoyl-pentapeptide-transferase_(EC_2.7.8.13)	Arginine_decarboxylase_(EC_4.1.1.19)
Aminobenzoyl-glutamate_transport_protein	Methylenetetrahydrofolate_dehydrogenase_(NADP_)_(EC_1.5.1.5)_/_Methenyltetrahydrofolate_cyclohydrolase_(EC_3.5.4.9)	Dihydrolipoamide_acetyltransferase_component_of_pyruvate_dehydrogenase_complex_(EC_2.3.1.12)	Cold_shock_protein_CspA	Universal_stress_protein_family	Arginine_decarboxylase_(EC_4.1.1.19)_/_Lysine_decarboxylase_(EC_4.1.1.18)
Transcriptional_regulator,_MarR_family	L-threonine_3-dehydrogenase	Lignostilbene-alpha,beta-dioxygenase_and_related_enzymes	Inosine-uridine_preferring_nucleoside_hydrolase_(EC_3.2.2.1)	Hypothetical_protein_YaeJ_with_similarity_to_translation_release_factor	Arginine_deiminase_(EC_3.5.3.6)
Benzoate--CoA_ligase	3-ketoacyl-CoA_thiolase_(EC_2.3.1.16)	Isonitrile_hydratase	rRNA_small_subunit_methyltransferase_I	hypothetical_protein_BH2232	Arginine_N-succinyltransferase_(EC_2.3.1.109)
proteasome_subunit_alpha2_(EC_3.4.25.1)	NADH_dehydrogenase_(quinone)(_EC:1.6.99.5_)	Acyl-CoA_dehydrogenase_(EC_1.3.8.7)	FIG00996248:_hypothetical_protein	Ubiquinone_biosynthesis_monooxygenase_UbiB	Arginine_pathway_regulatory_protein_ArgR,_repressor_of_arg_regulon
Transcriptional_regulator,_MerR_family	HTH-type_transcriptional_regulator_GlnR	Isovaleryl-CoA_dehydrogenase_(EC_1.3.8.4)	Endonuclease_III_(EC_4.2.99.18)	Protein_of_unknown_function_DUF81	Arginine_transport_ATP-binding_protein_ArtM
Phenylalanine-specific_permease	Two-component_sensor_kinase_SA14-24	Ubiquinone_biosynthesis_monooxgenase_COQ6_(EC_1.14.13.-)	Alanine_racemase_(EC_5.1.1.1)		Arginine_utilization_protein_RocB
metallo-beta-lactamase_family_protein	possible_membrane_protein	Uroporphyrinogen_III_decarboxylase_(EC_4.1.1.37)	Salicylate_hydroxylase_(EC_1.14.13.1)	weak_similarity_to_aminoglycoside_phosphotransferase	Arginine_utilization_regulatory_protein_RocR
Type_IV_secretion_system_protein_VirB6	FIG004453:_protein_YceG_like	Esterase_EstB	Molybdenum_cofactor_biosynthesis_protein_MoaE	Peptidoglycan-binding_domain_1_protein	Arginine-tRNA-protein_transferase_(EC_2.3.2.8)
18S_rRNA_(guanine(1575)-N(7))-methyltransferase_(EC_2.1.1.309)	FIG01239351:_hypothetical_protein	Phosphoglycolate_phosphatase	Phosphoenolpyruvate_carboxykinase_[GTP]_(EC_4.1.1.32)	Acetoin_dehydrogenase_E1_component_alpha-subunit_(EC_1.2.4.-)	Arginine/ornithine_antiporter_ArcD
5,10-methylenetetrahydrofolate_reductase_(EC_1.5.1.20)	TRAP-type_transport_system,_large_permease_component,_predicted_N-acetylneuraminate_transporter	Ribonucleases_P/MRP_protein_subunit_POP8_(EC_3.1.26.5)	Phosphoribosylformylglycinamidine_synthase,_glutamine_amidotransferase_subunit_(EC_6.3.5.3)	Biosynthetic_Aromatic_amino_acid_aminotransferase_beta_(EC_2.6.1.57)_@_Histidinol-phosphate_aminotransferase_(EC_2.6.1.9)	Argininosuccinate_lyase_(EC_4.3.2.1)
Hypothetical_transmembrane_protein_CDS_ID_OB1773	Heat_shock_protein_FtsJ/RrmJ_@_Ribosomal_RNA_large_subunit_methyltransferase_E_(EC_2.1.1.-)	Putative_metabolite_transport_protein_NicT	FIG01244235:_hypothetical_protein	Aminotransferase,_DegT/DnrJ/EryC1/StrS_family	Argininosuccinate_synthase_(EC_6.3.4.5)
Phosphatidylserine_decarboxylase_(EC_4.1.1.65)	4-aminobutyrate_aminotransferase_GabT	Galactitol_2-dehydrogenase		IMP_cyclohydrolase_(EC_3.5.4.10)_/_Phosphoribosylaminoimidazolecarboxamide_formyltransferase_(EC_2.1.2.3)	Arginyl-tRNA_synthetase_(EC_6.1.1.19)
FIG01231938:_hypothetical_protein	FIG01243174:_hypothetical_protein	Endo-1,4-beta-mannosidase	Acetyl-coenzyme_A_carboxyl_transferase_alpha_chain_(EC_6.4.1.2)	DNA_mismatch_repair_protein_MutS	Arogenate_dehydrogenase_(EC_1.3.1.43)
Putative_cytochrome_P450_139	Methyl-accepting_chemotaxis_protein	Ca(2_)/H(_)_antiporter	FIG01051872:_hypothetical_protein	Homoserine_kinase_(EC_2.7.1.39)	aromatic_hydrocarbon_catabolism_protein
FIG01225978:_hypothetical_protein	FIG00998431:_hypothetical_protein	Carboxypeptidase_T	Flagellar_motor_switch_protein_FliN	ABC_transporter,_fused_permease_protein	Aromatic-L-amino-acid_decarboxylase_(EC_4.1.1.28)
PTS_system,_trehalose-specific_IIB_component_(EC_2.7.1.69)_/_PTS_system,_trehalose-specific_IIC_component_(EC_2.7.1.69)	C4-dicarboxylate_transport_protein	Chitobiosyldiphosphodolichol_beta-mannosyltransferase_(EC_2.4.1.142)	FIG01238431:_hypothetical_protein	Orotate_phosphoribosyltransferase_(EC_2.4.2.10)	Aromatic-ring-hydroxylating_dioxygenase,_beta_subunit
Proline_iminopeptidase_(EC_3.4.11.5)	CDK-activating_kinase_assembly_factor_MAT1	putative_ketoamine_kinase	Asparagine_synthetase_[glutamine-hydrolyzing]_(EC_6.3.5.4)	5'-nucleotidase_(EC_3.1.3.5)	Arsenate_reductase_(EC_1.20.4.1)
tRNA_pseudouridine_synthase_A_(EC_4.2.1.70)	DNA-binding_protein	4-hydroxy-tetrahydrodipicolinate_synthase_(EC_4.3.3.7)	Methionine_ABC_transporter_ATP-binding_protein	Ribosome_hibernation_protein_YhbH	Arsenic_efflux_pump_protein
FIG01232653:_hypothetical_protein	FIG01246847:_hypothetical_protein	Aqualysin-1	Cytochrome_oxidase_biogenesis_protein_Sco1/SenC/PrrC,_putative_copper_metallochaperone	Menaquinone-specific_isochorismate_synthase_(EC_5.4.4.2)	Arsenic_resistance_protein_ArsH
gas_vesicle_protein_GvpN	Acetyl-coenzyme_A_synthetase	Transcription_initiation_factor_IIH_p90_subunit	Enhanced_intracellular_survival_protein	serine/threonine_protein_kinase	Arsenical_pump-driving_ATPase_(EC_3.6.3.16)
Transcription_elongation_factor_GreA	NADH-ubiquinone_oxidoreductase_chain_E_(EC_1.6.5.3)	scyllo-inositol_2-dehydrogenase_(NADP(_))_IolU	Chaperone_protein_DnaJ	Glutaminase_(EC_3.5.1.2)	Arsenical_resistance_operon_repressor
Transaldolase_(EC_2.2.1.2)	Cysteine_synthase_(EC_2.5.1.47)	Biotin-protein_ligase_(EC_6.3.4.15)	Pyruvate_dehydrogenase_E1_component_beta_subunit_(EC_1.2.4.1)	Heavy_metal_sensor_histidine_kinase	Arsenical_resistance_operon_trans-acting_repressor_ArsD
Glutathione_reductase_(EC_1.8.1.7)	Tryptophanase_(EC_4.1.99.1)	Nuclear_prelamin_A_recognition_factor-like	Tryptophan_2-monooxygenase_(EC_1.13.12.3)	SSU_rRNA_(adenine(1518)-N(6)/adenine(1519)-N(6))-dimethyltransferase_(EC_2.1.1.182)	Arsenical-resistance_protein_ACR3
Zinc-type_alcohol_dehydrogenase-like_protein	Dihydrolipoamide_dehydrogenase_of_branched-chain_alpha-keto_acid_dehydrogenase_(EC_1.8.1.4)	DUF89_domain_of_unknown_function	RND_efflux_system,_inner_membrane_transporter		Arylesterase
Phosphopentomutase_(EC_5.4.2.7)	Chemotaxis_protein_CheV_(EC_2.7.3.-)	expressed_protein	Beta-hexosaminidase_(EC_3.2.1.52)	HTH-type_transcriptional_activator_RhaR	Arylesterase_precursor_(EC_3.1.1.2)
Threonine_dehydrogenase_and_related_Zn-dependent_dehydrogenases	fructose_response_regulator_of_fruA_and_EII_fructose/mannose	Dihydrofolate_reductase_(EC_1.5.1.3)	Phosphoglyceromutase	putative_cytochrome_P450_hydroxylase	Ascorbate-specific_PTS_system,_EIIA_component_(EC_2.7.1.-)
5-oxoprolinase_(EC_3.5.2.9)	Phage_integrase	N-acetylmuramoyl-L-alanine_amidase_(EC_3.5.1.28)	Maltose/maltodextrin_ABC_transporter,_substrate_binding_periplasmic_protein_MalE	Multimodular_transpeptidase-transglycosylase_(EC_2.4.1.129)_(EC_3.4.-.-)	AsmA_family_protein
Xanthine/uracil/thiamine/ascorbate_permease_family_protein	2-hydroxy-3-oxopropionate_reductase	Phosphatidate_phosphatase_(EC_3.1.3.4)	ABC_transporter_(ATP-binding_protein)	Hypothetical_nudix_hydrolase_YeaB	Asparagine_synthetase_[glutamine-hydrolyzing]_(EC_6.3.5.4)
DEAD-box_ATP-dependent_RNA_helicase_CshB_(EC_3.6.4.13)	Flagellar_motor_rotation_protein_MotB	Thermostable_beta-glucosidase_B		Spermidine_synthase_(EC_2.5.1.16)	Asparagine_synthetase_[glutamine-hydrolyzing]_(EC_6.3.5.4)_AsnB
Urease_alpha_subunit_(EC_3.5.1.5)_/_Urease_beta_subunit_(EC_3.5.1.5)	Dethiobiotin_synthetase_(EC_6.3.3.3)_/_Adenosylmethionine-8-amino-7-oxononanoate_aminotransferase_(EC_2.6.1.62)	A/G-specific_adenine_glycosylase_(EC_3.2.2.-)	GTP-binding_protein_Obg	Serine_protease_inhibitor_(serpin_family)	Asparaginyl-tRNA_synthetase_(EC_6.1.1.22)
FIG00879836:_hypothetical_protein	Histidinol_dehydrogenase	Ubiquitin_carboxyl-terminal_hydrolase_3	Putative_esterase	Flagellar_motor_switch_protein_FliM	Aspartate_1-decarboxylase_(EC_4.1.1.11)
Ribonuclease_HI,_Bacillus_nonfunctional_homolog	Valine--pyruvate_aminotransferase_(EC_2.6.1.66)	Potassium_uptake_protein,_integral_membrane_component,_KtrB	FIG041388:_hypothetical_protein_in_PFGI-1-like_cluster	Diaminohydroxyphosphoribosylaminopyrimidine_deaminase_(EC_3.5.4.26)_/_5-amino-6-(5-phosphoribosylamino)uracil_reductase_(EC_1.1.1.193)	Aspartate_aminotransferase_(AspB-4)_(EC_2.6.1.1)
Flagellar_basal-body_rod_modification_protein_FlgD	1-acyl-sn-glycerol-3-phosphate_acyltransferase	Serine/threonine-protein_kinase_StkP		Eight_transmembrane_protein_EpsH_/_EpsI_protein	Aspartate_aminotransferase_(EC_2.6.1.1)
Chromosome_(plasmid)_partitioning_protein_ParA	Citrate_synthase_(si)_(EC_2.3.3.1)	Quinone_oxidoreductase_(EC_1.6.5.5)	ATP-dependent_DNA_ligase_(EC_6.5.1.1)	glutamate_permease	Aspartate_ammonia-lyase_(EC_4.3.1.1)
Carbamoyl-phosphate_synthase_large_chain_(EC_6.3.5.5)	Major_facilitator_family_transporter	putative_acyl-CoA_dehydrogenase	Xylose_ABC_transporter,_permease_protein_XylH	hemerythrin-like_metal-binding_protein	Aspartate_carbamoyltransferase_(EC_2.1.3.2)
Beta-ketoadipate_enol-lactone_hydrolase,_putative	putative_inactive_lipase	Biotin_carboxylase_of_acetyl-CoA_carboxylase_(EC_6.3.4.14)			Aspartate_racemase_(EC_5.1.1.13)
Multimodular_transpeptidase-transglycosylase_(EC_2.4.1.129)_(EC_3.4.-.-)		PF00070_family,_FAD-dependent_NAD(P)-disulphide_oxidoreductase	Gamma-D-glutamyl-L-diamino_acid_endopeptidase_I_(EC_3.4.19.11)	Potassium_channel_beta_chain	Aspartate_transaminase_(EC_2.6.1.1)
Integral_membrane_protein_CcmA_involved_in_cell_shape_determination	Probable_short-chain_type_dehydrogenase/reductase_(EC_1.-.-.-)	2-haloacrylate_reductase	Pyrimidine_ABC_transporter,_transmembrane_component_1	FIG011121:_hypothetical_protein	Aspartate-semialdehyde_dehydrogenase_(EC_1.2.1.11)
Peptidase,_M23/M37_family	Heat_shock_protein_HtpX_(EC_3.4.24.-)	Cation-transporting_ATPase,_E1-E2_family	Threonine_dehydrogenase_and_related_Zn-dependent_dehydrogenases	Malate:quinone_oxidoreductase_(EC_1.1.5.4)	Aspartokinase_(EC_2.7.2.4)
Phyllosphere-induced_regulator_PhyR	Phosphopantetheine_adenylyltransferase_(EC_2.7.7.3)	FIG074102:_hypothetical_protein	FIG01242378:_hypothetical_protein		Aspartokinase_(EC_2.7.2.4)_/_Diaminopimelate_decarboxylase_(EC_4.1.1.20)
	Arsenical-resistance_protein_ACR3	Glutaminase_(EC_3.5.1.2)	Enoyl-[acyl-carrier-protein]_reductase_[FMN]_(EC_1.3.1.9)	Histidinol-phosphatase_(EC_3.1.3.15)	Aspartokinase_(EC_2.7.2.4)_/_Homoserine_dehydrogenase_(EC_1.1.1.3)
DNA_for_3-methylaspartate_ammonia-lyase,_glutamate_mutase	BH0950_unknown_conserved_protein		Glucose-methanol-choline_(GMC)_oxidoreductase:NAD_binding_site		Aspartyl-tRNA_synthetase_(EC_6.1.1.12)
COG3143:_Chemotaxis_protein	Transcriptional_repressor_of_aga_operon	Gluconolactonase	sodium:sulfate_symporter_transmembrane_domain_protein		Aspartyl-tRNA_synthetase_(EC_6.1.1.12)_@_Aspartyl-tRNA(Asn)_synthetase_(EC_6.1.1.23)
3'-to-5'_oligoribonuclease_B,_Bacillus_type	No_significant_database_matches	Mevalonate_kinase_(EC_2.7.1.36)	3-phenylpropionate/cinnamic_acid_dioxygenase_ferredoxin--NAD(_)_reductase_component	Methionine_ABC_transporter_permease_protein	Aspartyl-tRNA(Asn)_amidotransferase_subunit_A_(EC_6.3.5.6)_@_Glutamyl-tRNA(Gln)_amidotransferase_subunit_A_(EC_6.3.5.7)
Holo-[acyl-carrier_protein]_synthase_(EC_2.7.8.7)	Maltodextrin_glucosidase_(EC_3.2.1.20)	Narbonolide/10-deoxymethynolide_synthase_PikA1,_modules_1_and_2	Short_chain_fatty_acids_transporter	Carbamoyl-phosphate_synthase_large_chain_(EC_6.3.5.5)	Aspartyl-tRNA(Asn)_amidotransferase_subunit_B_(EC_6.3.5.6)_@_Glutamyl-tRNA(Gln)_amidotransferase_subunit_B_(EC_6.3.5.7)
OsmC/Ohr_family_protein	Nucleoside-diphosphate-sugar_epimerases	putative_carboxylesterase	putative_peptidase	transglutaminase_domain_protein	Aspartyl-tRNA(Asn)_amidotransferase_subunit_C_(EC_6.3.5.6)_@_Glutamyl-tRNA(Gln)_amidotransferase_subunit_C_(EC_6.3.5.7)
Positive_regulator_of_CheA_protein_activity_(CheW)	O-acetylhomoserine_sulfhydrylase_(EC_2.5.1.49)_/_O-succinylhomoserine_sulfhydrylase_(EC_2.5.1.48)	Phenylalanyl-tRNA_synthetase_alpha_chain_(EC_6.1.1.20)		Pyridoxal_4-dehydrogenase	Assimilatory_nitrate_reductase_large_subunit_(EC:1.7.99.4)
D-alanyl-D-alanine_carboxypeptidase_(EC_3.4.16.4)	O-antigen_export_system_permease_protein_RfbD	low-specificity_D-threonine_aldolase	Peptide_chain_release_factor_1	Thiosulfate_sulfurtransferase,_rhodanese_(EC_2.8.1.1)	ATP_phosphoribosyltransferase_(EC_2.4.2.17)
Microsomal_dipeptidase_(EC_3.4.13.19)	Phage_protein	Putative_sensor_and_ATPase,_component_of_G-protein-coupled_receptor_(GPCR)_system	Pyridoxine_biosynthesis_glutamine_amidotransferase,_synthase_subunit_(EC_2.4.2.-)	NAD_kinase_(EC_2.7.1.23)	ATP_phosphoribosyltransferase_regulatory_subunit_(EC_2.4.2.17)
Similar_to_phosphoglycolate_phosphatase,_clustered_with_ribosomal_large_subunit_pseudouridine_synthase_C	ABC-type_Fe3_-siderophore_transport_system,_ATPase_component	Ribokinase	FIG056164:_rhomboid_family_serine_protease	FIG01225342:_hypothetical_protein	ATP_synthase_alpha_chain_(EC_3.6.3.14)
Protein_export_cytoplasm_protein_SecA_ATPase_RNA_helicase_(TC_3.A.5.1.1)	L-cysteine:1D-myo-inosityl_2-amino-2-deoxy-alpha-D-glucopyranoside_ligase_MshC	Isochorismatase_(EC_3.3.2.1)	5-aminopentanamidase_(EC_3.5.1.30)	Phosphonate_ABC_transporter_ATP-binding_protein_(TC_3.A.1.9.1)	ATP_synthase_B'_chain_(EC_3.6.3.14)
GTP-binding_and_nucleic_acid-binding_protein_YchF	Phosphoglycolate_phosphatase	Putative_n-hydroxybenzoate_hydroxylase	Hypothetical_protein,_ydbS_homolog		ATP_synthase_beta_chain_(EC_3.6.3.14)
D-3-phosphoglycerate_dehydrogenase_(EC_1.1.1.95)	Peptide_methionine_sulfoxide_reductase_MsrA	Single-stranded_DNA-binding_protein	Excisionase/Xis,_DNA-binding	Tyrosine-protein_kinase_Wzc_(EC_2.7.10.2)	ATP_synthase_delta_chain_(EC_3.6.3.14)
Serine/threonine-protein_kinase_PknD	Cellulose_synthase_catalytic_subunit	Ferric_siderophore_transport_system,_periplasmic_binding_protein_TonB	Sulfur_acceptor_protein_SufE_for_iron-sulfur_cluster_assembly	putative_membrane_protein	ATP_synthase_epsilon_chain_(EC_3.6.3.14)
FIG00783378:_hypothetical_protein	ATP_phosphoribosyltransferase_(EC_2.4.2.17)		Copper_metallochaperone,_bacterial_analog_of_Cox17_protein	Uncharacterized_flavin-binding_protein_SCO0775	ATP_synthase_F0_sector_subunit_a
FIG00469293:_hypothetical_protein	Putative_metal_chaperone,_involved_in_Zn_homeostasis,_GTPase_of_COG0523_family	3'-5'_ssDNA/RNA_exonuclease_TatD	FIG01121432:_hypothetical_protein	Outer_membrane_lipoprotein_OmlA	ATP_synthase_F0_sector_subunit_a_(EC_3.6.3.14)
MdtR_transcriptional_regulator,_MarR_family	Uncharacterized_transcriptional_regulator_YdeE,_AraC_family	Histidinol_dehydrogenase	Probable_ABC_transporter_permease_protein_PH1215	Translation_elongation_factor_G	ATP_synthase_F0_sector_subunit_b
FIG017823:_ATPase,_MoxR_family	Prokaryotic_ubiquitin-like_protein_Pup	oxidoreductase,_FAD-binding	AcrB/AcrD/AcrF_family_protein	Type_III_restriction-modification_enzyme,_helicase_subunit	ATP_synthase_F0_sector_subunit_c
Recombinase	Phosphoribosyl-ATP_pyrophosphatase_(EC_3.6.1.31)	tRNA-splicing_ligase_(EC_6.5.1.3)	Zinc_uptake_regulation_protein_ZUR	Beta-hexosaminidase_(EC_3.2.1.52)	ATP_synthase_F0_sector_subunit_c_(EC_3.6.3.14)
Mg(2_)_transport_ATPase_protein_C	RecB_family_exonuclease	Urease_accessory_protein_UreD	2-succinyl-6-hydroxy-2,4-cyclohexadiene-1-carboxylate_synthase	Phage-related_integrase	ATP_synthase_gamma_chain_(EC_3.6.3.14)
Ribose-phosphate_pyrophosphokinase_(EC_2.7.6.1)	Bacterial_proteasome-activating_AAA-ATPase_(PAN)	Nicotinamidase_(EC_3.5.1.19)	Transcriptional_regulator,_ArsR_family	Iron-sulfur_cluster-binding_protein	ATP_synthase_protein_I
Putative_multidrug_resistance_protein_MdtD	TesB-like_acyl-CoA_thioesterase_5	Glutathione_reductase_(EC_1.8.1.7)	1,4-dihydroxy-2-naphthoate_polyprenyltransferase_(EC_2.5.1.74)	Flagellar_hook-associated_protein_FlgL	ATP_synthase_subunit_a
Peptidyl-prolyl_cis-trans_isomerase_(EC_5.2.1.8)	Protein-L-isoaspartate_methyltransferase_(EC_2.1.1.77)	Methylenetetrahydrofolate_dehydrogenase_(NADP_)_(EC_1.5.1.5)_/_Methenyltetrahydrofolate_cyclohydrolase_(EC_3.5.4.9)	Adenine_phosphoribosyltransferase_(EC_2.4.2.7)	FIG00511541:_hypothetical_protein	ATP_synthase_subunit_b
Proline_dehydrogenase_(EC_1.5.99.8)_(Proline_oxidase)_/_Delta-1-pyrroline-5-carboxylate_dehydrogenase_(EC_1.5.1.12)	Choline-sulfatase_(EC_3.1.6.6)	Ferrous-iron_efflux_pump_FieF	Branched-chain_amino_acid_aminotransferase_(EC_2.6.1.42)	4-hydroxy-3-methylbut-2-enyl_diphosphate_reductase_(EC_1.17.1.2)	ATP_synthase_subunit_c
Transcription_regulator_[contains_diacylglycerol_kinase_catalytic_domain]	Polyamine_aminopropyltransferase	1-acyl-sn-glycerol-3-phosphate_acyltransferase_(EC_2.3.1.51)	Iron-sulfur_cluster_regulator_SufR	Short-chain_dehydrogenase/reductase_(SDR)_superfamily	ATP-binding_membrane_protein
16S_rRNA_processing_protein_RimM	uncharacterized_protein_with_VanW-like_domain	3-hydroxybutyryl-CoA_dehydrogenase_(EC_1.1.1.157)	8-amino-3,8-dideoxy-manno-octulosonate_cytidylyltransferase	Ferric_iron_ABC_transporter,_permease_protein	ATP-binding_protein
Acyl-phosphate:glycerol-3-phosphate_O-acyltransferase_PlsY	FIG01231216:_hypothetical_protein	putative_(R)-specific_enoyl-CoA_hydratase	putative_integral_membrane_protein.	Multidrug_resistance_transporter,_Bcr/CflA_family	ATP-binding_protein_(P-loop)
Glutamine_synthetase_type_I_(EC_6.3.1.2)	Transcriptional_regulator,_PadR_family	Malonate-semialdehyde_dehydrogenase	Aspartate_carbamoyltransferase_(EC_2.1.3.2)	Aminopeptidase_YpdF_(MP-,_MA-,_MS-,_AP-,_NP-_specific)	ATP-binding_region,_ATPase-like
Germination_(Cortex_hydrolysis)_and_sporulation_protein_GerM		Proline_iminopeptidase_(EC_3.4.11.5)	aromatic_hydrocarbon_catabolism_protein	Cysteine_desulfurase_(EC_2.8.1.7)	ATP-dependent_Clp_protease_adaptor_protein_ClpS
RecA_protein	Proline_racemase_(EC_5.1.1.4)	Transcriptional_regulator,_IclR_family	L-ectoine_synthase_(EC_4.2.1.-)	PF00070_family,_FAD-dependent_NAD(P)-disulphide_oxidoreductase	ATP-dependent_Clp_protease_ATP-binding_subunit_ClpA
FIG000605:_protein_co-occurring_with_transport_systems_(COG1739)	Formyltetrahydrofolate_deformylase_(EC_3.5.1.10)	Kynurenine_3-monooxygenase	Integral_membrane_protein_TerC	Uracil-DNA_glycosylase,_family_5	ATP-dependent_Clp_protease_ATP-binding_subunit_ClpX
Quinolinate_phosphoribosyltransferase_[decarboxylating]_(EC_2.4.2.19)	Ribonuclease_HI_(EC_3.1.26.4)	General_stress_protein_39	UDP-3-O-[3-hydroxymyristoyl]_glucosamine_N-acyltransferase_(EC_2.3.1.191)	[NiFe]_hydrogenase_metallocenter_assembly_protein_HypD	ATP-dependent_Clp_protease_proteolytic_subunit_(EC_3.4.21.92)
Dihydrolipoamide_acetyltransferase_component_of_pyruvate_dehydrogenase_complex_(EC_2.3.1.12)	putative_phosphotransferase	Succinyl-CoA:3-ketoacid-coenzyme_A_transferase_subunit_A_(EC_2.8.3.5)_/_Succinyl-CoA:3-ketoacid-coenzyme_A_transferase_subunit_B_(EC_2.8.3.5)	Tyrosine_recombinase_XerC		ATP-dependent_Clp_protease,_ATP-binding_subunit_ClpC_/_Negative_regulator_of_genetic_competence_clcC/mecB
Argininosuccinate_synthase_(EC_6.3.4.5)	FIG01127369:_hypothetical_protein	Muconate_cycloisomerase_(EC_5.5.1.1)	Serine_phosphatase_RsbU,_regulator_of_sigma_subunit	Transcription_antitermination_protein_NusG	ATP-DEPENDENT_DNA_HELICASE
N-acetyl-gamma-glutamyl-phosphate_reductase_(EC_1.2.1.38)	3-(3-hydroxy-phenyl)propionate/3-hydroxycinnamic_acid_hydroxylase		Excisionase-like_protein_SCO3328	Preprotein_translocase_subunit_SecE_(TC_3.A.5.1.1)	ATP-dependent_DNA_helicase_pcrA_(EC_3.6.1.-)
phosphinothricin_N-acetyltransferase	phosphotransferase_enzyme_family_protein,_putative	Zinc-finger_protein	Flagellar_M-ring_protein_FliF	putative_oxidoreductase,_nitronate_monooxygenase_family	ATP-dependent_DNA_helicase_RecG_(EC_3.6.1.-)
Dihydrolipoamide_dehydrogenase_of_pyruvate_dehydrogenase_complex_(EC_1.8.1.4)	Apocarotenoid-15,15'-oxygenase		PTS_system,_galactitol-specific_IIA_component_(EC_2.7.1.69)	FIG01230275:_hypothetical_protein	ATP-dependent_DNA_helicase_RecQ
Alkaline_phosphatase_(EC_3.1.3.1)	Peptide_deformylase_(EC_3.5.1.88)	Proline_dehydrogenase_(EC_1.5.99.8)_(Proline_oxidase)	Serine/threonine-protein_kinase_PknB_(EC_2.7.11.1)	BRAMP	ATP-dependent_DNA_helicase_RecS_(RecQ_family)
2-keto-4-pentenoate_hydratase_(EC_4.2.1.80)	D-glycerate_transporter_(predicted)	Beta-xylosidase	Phage_tail_fiber_protein	WhiB-type_transcription_regulator	ATP-dependent_DNA_helicase_Rep
sodium:sulfate_symporter_transmembrane_domain_protein	FAD_dependent_oxidoreductase	Sucrose-6-phosphate_hydrolase_(EC_3.2.1.B3)	DNA_recombination_protein_RmuC	M20/M25/M40_family_peptidase	ATP-dependent_DNA_helicase_rep_(EC_3.6.1.-)
KapB,_lipoprotein_required_for_KinB_pathway_to_sporulation	Extracellular_endo-alpha-(1->5)-L-arabinanase_1	Mll5128_protein	3-oxoacyl-[acyl-carrier-protein]_synthase,_KASII_(EC_2.3.1.179)	2-keto-3-deoxy-L-fuconate_dehydrogenase	ATP-dependent_DNA_helicase_SCO5183
Uncharacterised_protein_family_UPF0157_(COG2320)	Molybdenum_cofactor_biosynthesis_protein_MoaB	Arabinan_endo-1,5-alpha-L-arabinosidase_(EC_3.2.1.99)	N-acetyl-gamma-glutamyl-phosphate_reductase_(EC_1.2.1.38)	2-isopropylmalate_synthase_(EC_2.3.3.13)	ATP-dependent_DNA_helicase_SCO5184
FIG01235023:_hypothetical_protein	Uncharacterized_protein_MSMEG_5081	proteasome_regulatory_subunit_Rpt4	Hypoxanthine-guanine_phosphoribosyltransferase_(EC_2.4.2.8)	Glutathione_S-transferase,_omega_(EC_2.5.1.18)	ATP-dependent_DNA_helicase_UvrD/PcrA
Siderophore_biosynthesis_protein,_monooxygenase	Glycogen_biosynthesis_protein_GlgD,_glucose-1-phosphate_adenylyltransferase_family	Ribosome_assembly_factor_mrt4	FIG01229433:_hypothetical_protein	Pyridoxamine_5'-phosphate_oxidase_(EC_1.4.3.5)	ATP-dependent_DNA_ligase_(EC_6.5.1.1)
Acetoacetyl-CoA_synthetase_(EC_6.2.1.16)	ComK_regulator	Ribulosamine/erythrulosamine_3-kinase_potentially_involved_in_protein_deglycation	Zinc_transporter,_ZIP_family	2-heptaprenyl-1,4-naphthoquinone_methyltransferase_MenG_(EC_2.1.1.163)	ATP-dependent_DNA_ligase_(EC_6.5.1.1)_clustered_with_Ku_protein,_LigD
Fumarylacetoacetate_hydrolase_family_protein	Glutamyl-tRNA_synthetase_(EC_6.1.1.17)_@_Glutamyl-tRNA(Gln)_synthetase_(EC_6.1.1.24)	4-cresol_dehydrogenase_[hydroxylating]_flavoprotein_subunit_(EC_1.17.99.1)	FIG01233741:_hypothetical_protein	Arsenical_resistance_operon_repressor	ATP-dependent_DNA_ligase_(EC_6.5.1.1)_LigC
Glycerol_kinase_(EC_2.7.1.30)	5-formyltetrahydrofolate_cyclo-ligase_(EC_6.3.3.2)	Selenoprotein_O_and_cysteine-containing_homologs	xenobiotic_compound_monooxygenase,_DszA_family	16S_rRNA_processing_protein_RimM	ATP-dependent_helicase_hrpA
FIG01233936:_hypothetical_protein	FIG01121868:_Possible_membrane_protein	Guanylate_kinase	Glycogen_debranching_enzyme_(EC_3.2.1.-)	Glycosyl_transferase,_family_2	ATP-dependent_helicase/deoxyribonuclease_subunit_B
Acetoacetyl-CoA_reductase_(EC_1.1.1.36)		Eukaryotic_translation_initiation_factor_5	FIG01225318:_hypothetical_protein	Biotin--protein_ligase_(EC_6.3.4.9,_EC_6.3.4.10,_EC_6.3.4.11,_EC_6.3.4.15)	ATP-dependent_hsl_protease_ATP-binding_subunit_HslU
Arginyl-tRNA_synthetase_(EC_6.1.1.19)_@_Arginyl-tRNA_synthetase_(EC_6.1.1.19),_mitochondrial	3-oxoacyl-[acyl-carrier-protein]_synthase,_KASIII_(EC_2.3.1.180)	Phage-like_element_PBSX_protein_XkdM	RNA_polymerase_sigma_factor_for_flagellar_operon	Lysophospholipase_(EC_3.1.1.5)	ATP-dependent_nuclease,_subunit_A
Cyclohexanone_monooxygenase_(EC_1.14.13.22)	Thiosulfate_sulfurtransferase,_rhodanese_(EC_2.8.1.1)	membrane_protein,_putative	Threonyl-tRNA_synthetase_(EC_6.1.1.3)	Tripartite_ATP-independent_periplasmic_transporter_DctQ_component	ATP-dependent_protease_HslV_(EC_3.4.25.-)
Phosphoesterase,_PA-phosphatase_related	Lactam_utilization_protein_LamB	8-amino-7-oxononanoate_synthase_(EC_2.3.1.47)	NAD-specific_glutamate_dehydrogenase_(EC_1.4.1.2)	4-hydroxyphenylpyruvate_dioxygenase_(EC_1.13.11.27)	ATP-dependent_protease_La_(EC_3.4.21.53)_LonB_Type_I
Ribose_5-phosphate_isomerase_A_(EC_5.3.1.6)	Two-component_response_regulator,_malate_(EC_2.7.3.-)	Dethiobiotin_synthetase_(EC_6.3.3.3)_/_Adenosylmethionine-8-amino-7-oxononanoate_aminotransferase_(EC_2.6.1.62)	Acetyltransferase	Methyltransferase_(EC_2.1.1.-)	ATP-dependent_protease_La_(EC_3.4.21.53)_Type_I
Aspartate--tRNA(Asp/Asn)_ligase	Small,_acid-soluble_spore_protein_tlp	Translation_elongation_factor_G	FIG011945:_O-methyltransferase_family_protein	DNA-binding_heavy_metal_response_regulator	ATP-dependent_RNA_helicase
Fructose-1,6-bisphosphatase,_GlpX_type_(EC_3.1.3.11)	FIG00820793:_hypothetical_protein	DinG_family_ATP-dependent_helicase_YoaA	Alkanesulfonate_monooxygenase_(EC_1.14.14.5)	Nudix_hydrolase_family_protein_PA3470	ATP-dependent_RNA_helicase_Atu1833
D-mannonate_oxidoreductase_(EC_1.1.1.57)	Esterase_EstB	Adenosine_deaminase_(EC_3.5.4.4)	3-ketoacyl-CoA_thiolase_(EC_2.3.1.16)_@_Acetyl-CoA_acetyltransferase_(EC_2.3.1.9)	Uridine_kinase	ATP-dependent_RNA_helicase_DbpA
Repressor_Protein_of_Quinate_Catabolism	FIG01108286:_hypothetical_protein	Ankyrin	MCE-family_protein_MceF	putative_L-arabinose_isomerase	ATP-dependent_RNA_helicase_RhlE
Catalase_(EC_1.11.1.6)	Thiamine-monophosphate_kinase_(EC_2.7.4.16)	Non-specific_DNA-binding_protein_Dps_/_Iron-binding_ferritin-like_antioxidant_protein_/_Ferroxidase_(EC_1.16.3.1)	ABC-type_probable_sulfate_transporter,_permease_protein	Transcriptional_regulator,_DeoR_family	ATP-dependent_RNA_helicase_YfmL
PTS_system,_maltose_and_glucose-specific_IIC_component_(EC_2.7.1.69)_/_PTS_system,_maltose_and_glucose-specific_IIB_component_(EC_2.7.1.69)	Cobalamin_biosynthesis_protein_BluB_@_5,6-dimethylbenzimidazole_synthase,_flavin_destructase_family	tRNA_dihydrouridine_synthase_B_(EC_1.-.-.-)	Butyryl-CoA_dehydrogenase_(EC_1.3.99.2)	Exodeoxyribonuclease_III_(EC_3.1.11.2)	ATP-dependent_RNA_helicase_YxiN
DEAD-box_ATP-dependent_RNA_helicase_CshA_(EC_3.6.4.13)	Ribonucleotide_reductase_of_class_Ia_(aerobic),_beta_subunit_(EC_1.17.4.1)	Phosphate_acetyltransferase_(EC_2.3.1.8)	DNA-directed_RNA_polymerase_alpha_subunit_(EC_2.7.7.6)	DNA_repair_helicase	ATP:Cob(I)alamin_adenosyltransferase_(EC_2.5.1.17)
Isochorismate_pyruvate-lyase_(EC_4.-.-.-)	Hypothetical_protein_GBAA1986_associated_with_anthrachelin_biosynthesis,_isomerase-like_TIM_barrel_domain	putative_aldehyde_dehydrogenase	Uncharacterized_membrane_protein_YqhP	FIG01132624:_hypothetical_protein	ATP/GTP_binding_protein
DNA-directed_RNA_polymerases_I,_II,_and_III_14.5_kDa_polypeptide_(EC_2.7.7.6)	Enoyl-CoA_hydratase_[isoleucine_degradation]_(EC_4.2.1.17)_/_3-hydroxyacyl-CoA_dehydrogenase_(EC_1.1.1.35)	Catechol_1,2-dioxygenase_1_(EC_1.13.11.1)	FIG021574:_Possible_membrane_protein_related_to_de_Novo_purine_biosynthesis	Protein-N(5)-glutamine_methyltransferase_PrmC,_methylates_polypeptide_chain_release_factors_RF1_and_RF2	ATP/GTP-binding_protein
Predicted_arginine_uptake_transporter	Cytidylate_kinase_(EC_2.7.4.25)	GDP-mannose-dependent_alpha-mannosyltransferase	tRNA-i(6)A37_methylthiotransferase	Ribonucleotide_reductase_of_class_III_(anaerobic),_large_subunit_(EC_1.17.4.2)	ATP/GTP-binding_protein,_SA1392_homolog
carbon_monoxide_dehydrogenase_E_protein	Putative_Dimethylglycine_oxidase	Methionyl-tRNA_synthetase_(EC_6.1.1.10),_mitochondrial	Maltose/maltodextrin_ABC_transporter,_permease_protein_MalF	Protein-export_membrane_protein_SecD_(TC_3.A.5.1.1)	ATPase
Phosphonate_ABC_transporter_permease_protein_phnE_(TC_3.A.1.9.1)	5'-nucleotidase_(EC_3.1.3.5)	Putative_cytochrome_P450_137		Serine_protein_kinase_(prkA_protein),_P-loop_containing	ATPase_component_BioM_of_energizing_module_of_biotin_ECF_transporter
proteasome_regulatory_subunit_Rpn1	Threonine_synthase_(EC_4.2.3.1)	Putative_transporter	Apolipoprotein_N-acyltransferase_(EC_2.3.1.-)_in_lipid-linked_oligosaccharide_synthesis_cluster	Cytochrome_d_ubiquinol_oxidase_subunit_I_(EC_1.10.3.-)	ATPase_component_of_general_energizing_module_of_ECF_transporters
Competence_protein_F_homolog,_phosphoribosyltransferase_domain	Signal_recognition_particle,_subunit_Ffh_SRP54_(TC_3.A.5.1.1)		Flagellar_motor_switch_protein_FliG	FIG01042532:_hypothetical_protein	ATPase,_AAA_family
Beta-xylosidase_(EC_3.2.1.37)	Superfamily_II_DNA/RNA_helicases,_SNF2_family	GTP-binding_protein_RHO1	Epoxide_hydrolase	Predicted_L-lactate_dehydrogenase,_Iron-sulfur_cluster-binding_subunit_YkgF	ATPase,_AFG1_family
Putative_sodium:solute_symporter,_similarity_with_yeast_urea_transporter_DUR3	Bona_fide_RidA/YjgF/TdcF/RutC_subgroup	proteasome_regulatory_subunit_Rpn10	Protein_of_unknown_function_DUF664	Phosphopantothenoylcysteine_decarboxylase_(EC_4.1.1.36)_/_Phosphopantothenoylcysteine_synthetase_(EC_6.3.2.5)	ATPases_involved_in_chromosome_partitioning
FIG01247992:_hypothetical_protein	Magnesium_transporter	Replication-associated_recombination_protein_RarA	Protein_yceI_precursor	Cysteine_desulfurase_(EC_2.8.1.7),_SufS_subfamily	Autoinducer_2_(AI-2)_aldolase_LsrF_(EC_4.2.1.-)
3-hydroxyacyl-CoA_dehydrogenase_(EC_1.1.1.35)_@_17hydroxysteroid_dehydrogenase_type_10_(HSD10)-like	Prolipoprotein_diacylglyceryl_transferase_(EC_2.4.99.-)		Uncharacterized_amino_acid_permease,_GabP_family	4-alpha-glucanotransferase_(amylomaltase)_(EC_2.4.1.25)	Autolysis_histidine_kinase_LytS
chemotaxis_protein_CheYIII	Cystathionine_beta-lyase_(EC_4.4.1.8)	4-hydroxy-tetrahydrodipicolinate_synthase	Putative_metal_chaperone,_involved_in_Zn_homeostasis,_GTPase_of_COG0523_family	Putative_phosphoenolpyruvate_synthase/pyruvate_phosphate_dikinase,_C-terminal_domain	Autolysis_response_regulater_LytR
MBL-fold_metallo-hydrolase_superfamily	Oxidoreductase_UcpA	Pectate_lyase_(EC_4.2.2.2)	Na(_)_H(_)_antiporter_subunit_F	Probable_lipoprotein	Auxin_Efflux_Carrier
FIG01210385:_hypothetical_protein	Beta-glucanase_precursor_(EC_3.2.1.73)	Monoamine_oxidase_(1.4.3.4)	FIG01233467:_hypothetical_protein	Protocatechuate_4,5-dioxygenase_beta_chain_(EC_1.13.11.8)	Auxin_efflux_carrier_family_protein
RND_multidrug_efflux_transporter	Stage_V_sporulation_protein_AF_(SpoVAF)	Sepiapterin_reductase	Cell_division_protein_FtsQ		Ava_C0101_and_related_proteins
protein_of_unknown_function_DUF885	Thiol:disulfide_oxidoreductase_related_to_ResA	Chaperone_protein_DnaJ	Cell_division_protein_FtsZ_(EC_3.4.24.-)	Ribulose-phosphate_3-epimerase_(EC_5.1.3.1)	B12_binding_domain_/_kinase_domain_/_Methylmalonyl-CoA_mutase_(EC_5.4.99.2)
Negative_regulatory_protein_YxlE	5-oxoprolinase_(EC_3.5.2.9),_HyuA-like_domain_/_5-oxoprolinase_(EC_3.5.2.9),_HyuB-like_domain	Cell_division_control_protein_42	ABC-type_antimicrobial_peptide_transport_system,_ATPase_component	Phosphoglycerate_mutase_family_protein	B12_binding_domain_of_Methylmalonyl-CoA_mutase_(EC_5.4.99.2)
Xanthine_dehydrogenase_iron-sulfur_subunit_(EC_1.17.1.4)_/_Xanthine_dehydrogenase,_FAD_binding_subunit_(EC_1.17.1.4)	Protein_YukE	tRNAHis-5'-guanylyltransferase	Alanine_dehydrogenase_(EC_1.4.1.1)	Ribosomal_small_subunit_pseudouridine_synthase_A_(EC_4.2.1.70)	Bacillosamine/Legionaminic_acid_biosynthesis_aminotransferase_PglE
Protein_of_unknown_function_DUF81	Transcriptional_regulator_splA	Aspartate--tRNA(Asp/Asn)_ligase	Uridine_kinase_(EC_2.7.1.48)_[C1]	Putative_endonuclease	Bacitracin_export_ATP-binding_protein_BceA
Non-specific_DNA-binding_protein_Dps_/_Iron-binding_ferritin-like_antioxidant_protein_/_Ferroxidase_(EC_1.16.3.1)	Homoserine_kinase_(EC_2.7.1.39)	probable_oxidoreductase	Phosphoribosylformylglycinamidine_synthase,_synthetase_subunit_(EC_6.3.5.3)	TRAP-type_C4-dicarboxylate_transport_system,_periplasmic_component	Bacitracin_export_permease_protein_BceB
Membrane_proteins_related_to_metalloendopeptidases	Glycogen_synthase,_ADP-glucose_transglucosylase_(EC_2.4.1.21)	Sulfite_reductase_[NADPH]_flavoprotein_alpha-component	Apolipoprotein_N-acyltransferase_(EC_2.3.1.-)	FIG01215212:_hypothetical_protein	Bacterial_proteasome-activating_AAA-ATPase_(PAN)
	UV-endonuclease_UvdE_family	FMN_oxidoreductase	Carbon_starvation_protein_A	DNA-binding_response_regulator,_LuxR_family	bacterial_seryl-tRNA_synthetase_related
putative_guanidinium_efflux_system_subunit_GdnD	dedA_family_protein	tRNA-splicing_endonuclease_subunit_SEN54_(EC_3.1.27.9)	Sensor_protein_DegS	Glycosyl_transferase,_group_1	bacterial_transferase_hexapeptide_domain_protein
Na(_)-translocating_NADH-quinone_reductase_subunit_F		Ribonucleases_P/MRP_protein_subunit_POP7_(EC_3.1.26.5)	Peptidase,_M23/M37_family	Alkanesulfonates_ABC_transporter_ATP-binding_protein_/_Sulfonate_ABC_transporter,_ATP-binding_subunit_SsuB	Bacterioferritin
Tryptophan_halogenase	3-isopropylmalate_dehydratase_small_subunit_(EC_4.2.1.33)	Repressor_Protein_of_Quinate_Catabolism	Phospholipid-binding_protein	Ribonuclease_M5_(EC_3.1.26.8)	bacteriophytochrome_heme_oxygenase_BphO
Glutathione_synthetase_(EC_6.3.2.3)	4-diphosphocytidyl-2-C-methyl-D-erythritol_kinase_(EC_2.7.1.148)	Streptococcal_hemagglutinin_protein	Methylcrotonyl-CoA_carboxylase_carboxyl_transferase_subunit_(EC_6.4.1.4)	Prolipoprotein_diacylglyceryl_transferase_(EC_2.4.99.-)	BatA_(Bacteroides_aerotolerance_operon)
Cleavage_and_polyadenylation_endoribonuclease_YSH1	SSU_rRNA_(adenine(1518)-N(6)/adenine(1519)-N(6))-dimethyltransferase_(EC_2.1.1.182)	Succinyl-CoA_ligase_[ADP-forming]_alpha_chain_(EC_6.2.1.5)	Soluble_lytic_murein_transglycosylase_precursor_(EC_3.2.1.-)	Glucose-6-phosphate_isomerase_(EC_5.3.1.9)	Benzil_reductase_((S)-benzoin_forming)
Phage_minor_structural_protein	Ribose-phosphate_pyrophosphokinase_(EC_2.7.6.1)	Succinyl-CoA_ligase_[GDP-forming]_alpha_chain_(EC_6.2.1.4)	ThiJ/PfpI_family_protein	Porphobilinogen_deaminase_(EC_2.5.1.61)	Benzoate_1,2-dioxygenase_alpha_subunit_(EC_1.14.12.10)
Thymidylate_kinase_(EC_2.7.4.9)	Transcription_antitermination_protein_NusG	proteasome_regulatory_subunit_Rpt2	Trehalose_synthase_(EC_5.4.99.16)	Serine_protease,_DegP/HtrA,_do-like_(EC_3.4.21.-)	Benzoate_1,2-dioxygenase_electron_transfer_component
Tryptophanase_(EC_4.1.99.1)	5'-deoxyadenosine_deaminase	Glucuronyl_hydrolase		Tricarboxylate_transport_protein_TctB	Beta_N-acetyl-glucosaminidase_(EC_3.2.1.52)
Excinuclease_ABC_subunit_B	Inorganic_pyrophosphatase_(EC_3.6.1.1)	Nitric_oxide_reductase_FlRd-NAD(_)_reductase	Probable_low-affinity_inorganic_phosphate_transporter	N-methylhydantoinase_A_(EC_3.5.2.14)	Beta-carotene_ketolase_(EC_1.14.-.-)
FIG01227190:_hypothetical_protein	Glutamyl-tRNA(Gln)_amidotransferase_subunit_A,_chloroplastic/mitochondrial	Fumarate/succinate/L-aspartate_dehydrogenases		CRISPR-associated_helicase_Cas3	Beta-galactosidase_(EC_3.2.1.23)
Esterase_LipW	Cytochrome_d_ubiquinol_oxidase_subunit_I_(EC_1.10.3.-)	Cytochrome_P450_105A3	Two-component_response_regulator,_malate_(EC_2.7.3.-)	YjbR_family_protein	Beta-glucanase_precursor_(EC_3.2.1.73)
Antibiotic_biosynthesis_monooxygenase_domain-containing_protein	Protein_of_unknown_function_DUF1304	Arginyl-tRNA_synthetase_(EC_6.1.1.19)_@_Arginyl-tRNA_synthetase_(EC_6.1.1.19),_mitochondrial	sodium/glutamate_symporter	Pterin-4-alpha-carbinolamine_dehydratase_(EC_4.2.1.96)	Beta-glucosidase_(EC_3.2.1.21)
Ferredoxin,_2Fe-2S	Cytochrome_d_ubiquinol_oxidase_subunit_II_(EC_1.10.3.-)	COG1355,_Predicted_dioxygenase	Ornithine_carbamoyltransferase_(EC_2.1.3.3)	Ferredoxin--NADP(_)_reductase_(EC_1.18.1.2)	Beta-glucoside_bgl_operon_antiterminator,_BglG_family
Flagellar_basal-body_rod_protein_FlgG	DNA-binding_response_regulator,_LuxR_family	D-Lactate_dehydrogenase,_cytochrome_c-dependent_(EC_1.1.2.4)	Prolipoprotein_diacylglyceryl_transferase_(EC_2.4.99.-)	FIG187021:_hypothetical_protein	Beta-glucuronidase_(EC_3.2.1.31)
hypothetical_protein_SA_21	Anti-sigma-E_factor_ChrR	Glutamyl-tRNA(Gln)_amidotransferase_subunit_F_(EC_6.3.5.7)	Osmosensitive_K__channel_histidine_kinase_KdpD_(EC_2.7.3.-)	Periplasmic_thiol:disulfide_interchange_protein_DsbA	Beta-hexosaminidase_(EC_3.2.1.52)
Endonuclease_(EC_3.1.-.-)	Transcriptional_regulatory_protein_FixJ	Short-chain_dehydrogenase,_associated_with_2-hydroxychromene-2-carboxylate_isomerase_family_protein	RNA_polymerase_sigma_factor_RpoD	Adenylate_kinase_(EC_2.7.4.3)	Beta-ketoadipate_enol-lactone_hydrolase_(EC_3.1.1.24)
DNA-invertase_hin	Oligo-1,6-glucosidase_(EC_3.2.1.10)	Proline-specific_permease	F420-dependent_glucose-6-phosphate_dehydrogenase	COG0476:_Dinucleotide-utilizing_enzymes_involved_in_molybdopterin_and_thiamine_biosynthesis_family_2	Beta-ketoadipate_enol-lactone_hydrolase,_putative
NLP/P60_family_protein	Transcriptional_regulator_CtsR	Monoterpene_epsilon-lactone_hydrolase	ATPase_component_of_general_energizing_module_of_ECF_transporters	Threonine_dehydrogenase_and_related_Zn-dependent_dehydrogenases	Beta-lactamase_(EC_3.5.2.6)
Succinylarginine_dihydrolase_(EC_3.5.3.23)	FIG00547971:_hypothetical_protein	Cell_division_protein_ZapE	Mg/Co/Ni_transporter_MgtE,_CBS_domain-containing	Glutaminyl-tRNA_synthetase_(EC_6.1.1.18)	Beta-lactamase_class_A
Response_regulator	Low-specificity_L-threonine_aldolase_(EC_4.1.2.48)	Alpha-glucosidase_(EC_3.2.1.20)	Putative_uncharacterized_protein_BCG_3611	NADH-ubiquinone_oxidoreductase_chain_E_(EC_1.6.5.3)	Beta-lactamase_class_A-like_and_penicillin_binding_proteins_(PBPs)_superfamily
Crossover_junction_endodeoxyribonuclease_RuvC_(EC_3.1.22.4)	N-methylhydantoinase_(ATP-hydrolyzing)_(EC_3.5.2.14)	Adenylate_cyclase_(EC_4.6.1.1)	Superoxide_dismutase_[Fe]_(EC_1.15.1.1)	Alkyl_hydroperoxide_reductase_subunit_C-like_protein	Beta-lactamase_class_C_and_other_penicillin_binding_proteins
Holliday_junction_DNA_helicase_RuvA	Prevent_host_death_protein,_Phd_antitoxin	putative_oxidoreductase/MSMEI_2347	Acetyl-coenzyme_A_carboxyl_transferase_beta_chain_(EC_6.4.1.2)	Undecaprenyl-diphosphatase_(EC_3.6.1.27)	Beta-lactamase_class_C-like_and_penicillin_binding_proteins_(PBPs)_superfamily
Methylenetetrahydrofolate_dehydrogenase_(NADP_)_(EC_1.5.1.5)_/_Methenyltetrahydrofolate_cyclohydrolase_(EC_3.5.4.9)	Protein-L-isoaspartate_O-methyltransferase_(EC_2.1.1.77)	putative_D-amino-acid_oxidase	Arsenate_reductase_(EC_1.20.4.1)	branched-chain_amino_acid_transport	Beta-lactamase_hydrolase-like_protein
Cell_division_protein_FtsL	POSSIBLE_OXIDOREDUCTASE	Isoaspartyl_aminopeptidase_(EC_3.4.19.5)_@_Asp-X_dipeptidase	3-isopropylmalate_dehydratase_large_subunit_(EC_4.2.1.33)	Ubiquinol-cytochrome_C_reductase_iron-sulfur_subunit_(EC_1.10.2.2)	Beta-lactamase_regulatory_sensor-transducer_BlaR1
Cytochrome_d_ubiquinol_oxidase_subunit_X_(EC_1.10.3.-)	Putative_transcriptional_regulator		putative_transmembrane_efflux_protein	Hypothetical_protein_YggS,_proline_synthase_co-transcribed_bacterial_homolog_PROSC	Beta-lactamase_related_protein
Cold_shock_protein_of_CSP_family	Imidazole_glycerol_phosphate_synthase_cyclase_subunit_(EC_4.1.3.-)	Bifunctional_cytochrome_P450/NADPH--P450_reductase_1	Multimodular_transpeptidase-transglycosylase_(EC_2.4.1.129)_(EC_3.4.-.-)	Adenine-specific_methyltransferase_(EC_2.1.1.72)	Beta-lactamase_repressor_BlaI
Sulfate_and_thiosulfate_binding_protein_CysP	3-hydroxyisobutyrate_dehydrogenase_(EC_1.1.1.31)	Acetoacetyl-CoA_reductase_(EC_1.1.1.36)	Aldehyde_dehydrogenase_B_(EC_1.2.1.22)	Phosphoserine_phosphatase_RsbX_(EC_3.1.3.3)	Beta-lysine_acetyltransferase_(EC_2.3.1.-)
Lipopolysaccharide_export_system_permease_protein_LptG	Stage_III_sporulation_protein_AH	aminoglycoside_N3-acetyltransferase	Protein_YidD	Cell_division_protein_MraZ	Beta-mannosidase_(EC_3.2.1.25)
3-ketoacyl-CoA_thiolase_(EC_2.3.1.16)_@_Acetyl-CoA_acetyltransferase_(EC_2.3.1.9)	Cell_division_protein_FtsI_[Peptidoglycan_synthetase]_(EC_2.4.1.129)	putative_lipoprotein_aminopeptidase_LpqL	peptidase,_U32_family_small_subunit_[C1]	Phosphoenolpyruvate-protein_phosphotransferase_of_PTS_system_(EC_2.7.3.9)	Beta-phosphoglucomutase_(EC_5.4.2.6)
Phage_peptidoglycan_binding_endopeptidase	glutamyl-Q-tRNA_synthetase		Transcription_elongation_factor_GreA	Methionine_ABC_transporter_substrate-binding_protein	Beta-xylosidase_(EC_3.2.1.37)
Pyrrolidone-carboxylate_peptidase_(EC_3.4.19.3)	FIG01226596:_hypothetical_protein		transmembrane_protein,_distant_homology_with_ydbS	High-affinity_leucine-specific_transport_system,_periplasmic_binding_protein_LivK_(TC_3.A.1.4.1)	BH0680_unknown_conserved_protein_in_others
alternate_gene_name:_ipa-20r	6-phospho-3-hexuloisomerase	Molybdenum_cofactor_biosynthesis_protein_MoaC	putative_periplasmic_membrane_protein	DNA-directed_RNA_polymerase_beta_subunit_(EC_2.7.7.6)	BH0884_unknown_conserved_protein
Homoserine_kinase_(EC_2.7.1.39)	ATP-dependent_DNA_ligase_(EC_6.5.1.1)_clustered_with_Ku_protein,_LigD	Fructose-1,6-bisphosphatase,_type_I_(EC_3.1.3.11)	Transcriptional_regulator,_Xre_family	Imidazole_glycerol_phosphate_synthase_amidotransferase_subunit_(EC_2.4.2.-)	BH0950_unknown_conserved_protein
Glucosamine--fructose-6-phosphate_aminotransferase_[isomerizing]_(EC_2.6.1.16)	chromate_transporter	D-alanine--D-alanyl_carrier_protein_ligase	Uncharacterized_protein_YphG,_TPR-domain_containing	FIG00486146:_hypothetical_protein	BH1041_unknown_conserved_protein
putative_metabolite_transport_protein_CsbC	Transcriptional_repressor_of_the_fructose_operon,_DeoR_family	proteasome_regulatory_subunit_Rpn1	1-hydroxy-2-methyl-2-(E)-butenyl_4-diphosphate_synthase_(EC_1.17.7.1)	FIG028593:_membrane_protein	BH1181_unknown_conserved_protein
	Cytochrome_c-type_biogenesis_protein_ResA	Rhamnogalacturonides_degradation_protein_RhiN	Xaa-Pro_aminopeptidase_(EC_3.4.11.9)	Malate_permease	BH1264_unknown_conserved_protein_in_B._subtilis
Biotin_carboxyl_carrier_protein_of_acetyl-CoA_carboxylase	NADH-ubiquinone_oxidoreductase_chain_F_(EC_1.6.5.3)	Uncharacterized_protein_YbiU	Aminoglycoside_3'-phosphotransferase	Stage_V_sporulation_protein_AB_(SpoVAB)	BH1265_unknown
Probable_intracellular_septation_protein	Flp_pilus_assembly_protein,_pilin_Flp	2-haloalkanoic_acid_dehalogenase_(EC_3.8.1.2)	3-ketoacyl-CoA_thiolase_(EC_2.3.1.16)	Unspecified_monosaccharide_ABC_transport_system,_permease_component_Ia_(FIG025991)_/_Unspecified_monosaccharide_ABC_transport_system,_permease_component_Ib_(FIG143636)	BH1517-unknown_conserved_protein
Acyl_carrier_protein_of_FASI_/_3-oxoacyl-[acyl-carrier-protein]_reductase_of_FASI_(EC_1.1.1.100)_/_3-oxoacyl-[acyl-carrier-protein]_synthase_of_FASI_(EC_2.3.1.41)	HigB_toxin_protein	N-succinylglutamate_5-semialdehyde_dehydrogenase	Microcystin_dependent_protein	3'-to-5'_oligoribonuclease_(orn)	BH1670_unknown_conserved_protein_in_B._subtilis
Ketol-acid_reductoisomerase_(EC_1.1.1.86)	Enoyl-[acyl-carrier-protein]_reductase_[FMN]_(EC_1.3.1.9)	NAD_kinase_(EC_2.7.1.23)	Bis-ABC_ATPase_SCO6720	Sulfate_adenylyltransferase_(EC_2.7.7.4)	BH2053_unknown_conserved_protein_in_B._subtilis
Phage_tail_fiber_protein	Acyl-CoA_dehydrogenase	Sorbitol_dehydrogenase_(EC_1.1.1.14)	Undecaprenyl-phosphate_galactosephosphotransferase_(EC_2.7.8.6)	CDP-diacylglycerol--serine_O-phosphatidyltransferase_(EC_2.7.8.8)	BH2577_unknown_conserved_protein_in_B._subtilis
FIG00740755:_hypothetical_protein	Imidazole_glycerol_phosphate_synthase_amidotransferase_subunit_(EC_2.4.2.-)	Phosphoribosylglycinamide_formyltransferase_(EC_2.1.2.2)	Periplasmic_thiol:disulfide_interchange_protein_DsbA	Uncharacterized_protein_YycC	BH2601_unknown_conserved_protein_in_B._subtilis
Oligopeptide_transport_ATP-binding_protein_OppD_(TC_3.A.1.5.1)	Acyl-CoA_hydrolase_(EC_3.1.2.20)	conserved_protein_with_predicted_RNA_binding_PUA_domain	Conserved_membrane_spanning_protein_with_endonuclease/exonuclease/phosphatase_domain	FIG00485388:_hypothetical_protein	BH2866_unknown_conserved_protein_in_B._subtilis
Galactitol_2-dehydrogenase	Beta-mannanase-like_protein	DNA_primase_(EC_2.7.7.-)	Acetylglutamate_kinase_(EC_2.7.2.8)	Transcription_regulator_[contains_diacylglycerol_kinase_catalytic_domain]	BH3008_unknown_conserved_protein
Succinate-semialdehyde_dehydrogenase_[NAD(P)_]_(EC_1.2.1.16)	Sensor_kinase_CckA	Uncharacterized_protein_SCO0503	Bis(5'-nucleosyl)-tetraphosphatase_(asymmetrical)_(EC_3.6.1.17)	Phenol_hydroxylase,_P3_oxygenase_component_DmpN_(EC_1.14.13.7)	BH3197_unknown_conserved_protein
Dicarboxylic_amino_acid_permease	Triacylglycerol_lipase_precursor_(EC_3.1.1.3)	Pantoate--beta-alanine_ligase_(EC_6.3.2.1)	Signal_recognition_particle,_subunit_Ffh_SRP54_(TC_3.A.5.1.1)	FIG034647:_hypothetical_protein_in_PFGI-1-like_cluster	BH3430_unknown_conserved_protein
protein_of_unknown_function_DUF205	(S)-3-O-geranylgeranylglyceryl_phosphate_synthase	RNA-binding_protein	FIG01122115:_hypothetical_protein	tRNA-t(6)A37_methylthiotransferase	Bifunctional_AAC/APH
autotransporter	Glycine_cleavage_system_H_protein	Dienelactone_hydrolase_and_related_enzymes	Bipolar_DNA_helicase_HerA	sodium/glutamate_symporter	bifunctional_DNA_polymerase_III_subunit_epsilon/ATP-dependent_DNA_helicase
Enoyl-CoA_hydratase_[isoleucine_degradation]_(EC_4.2.1.17)_/_3-hydroxyacyl-CoA_dehydrogenase_(EC_1.1.1.35)	Putative_ammonia_monooxygenase	Phosphatidylinositol_3-kinase_(EC_2.7.1.137)	Glycosyl_transferase_family_protein	2-amino-3-ketobutyrate_coenzyme_A_ligase_(EC_2.3.1.29)	Bifunctional_protein:_zinc-containing_alcohol_dehydrogenase
Protein_arginine_N-methyltransferase_1_(EC_2.1.1.-)	Ribosomal-protein-S5p-alanine_acetyltransferase	Glutamyl-tRNA(Gln)_amidotransferase_subunit_A_(EC_6.3.5.7)	Cell_division_protein_FtsW	Cystathionine_gamma-synthase_(EC_2.5.1.48)	Bile_acid_7-alpha_dehydratase_BaiE_(EC_4.2.1.106)
Integral_membrane_protein	Octaprenyl-diphosphate_synthase_(EC_2.5.1.-)_/_Dimethylallyltransferase_(EC_2.5.1.1)_/_Geranyltranstransferase_(farnesyldiphosphate_synthase)_(EC_2.5.1.10)_/_Geranylgeranyl_pyrophosphate_synthetase_(EC_2.5.1.29)	Ribose_5-phosphate_isomerase_A_(EC_5.3.1.6)	FIG01230898:_hypothetical_protein	Uncharacterized_secreted_protein_associated_with_spyDAC	Bile_acid:sodium_symporter
FIG01227686:_hypothetical_protein		DNA_replication_helicase_protein_MCM		N-Acetyl-D-glucosamine_ABC_transport_system,_permease_protein_1	binding-protein-dependent_transport_systems_inner_membrane_component
BatA_(Bacteroides_aerotolerance_operon)	DNA_topoisomerase_I_(EC_5.99.1.2)	UV_DNA_damage_endonuclease	Protein_YukE	Hypothetical_protein_SAV1869	Biopolymer_transport_protein_ExbD/TolR
Thiosulfate_sulfurtransferase,_rhodanese_(EC_2.8.1.1)	L-glyceraldehyde_3-phosphate_reductase	Uroporphyrinogen-III_synthase_(EC_4.2.1.75)	Glyoxalase/bleomycin_resistance_protein/dioxygenase	Cytochrome_c-type_biogenesis_protein_CcdA_(DsbD_analog)	Biosynthetic_arginine_decarboxylase_(EC_4.1.1.19)
Probable_transmembrane_protein	Catechol_1,2-dioxygenase_1_(EC_1.13.11.1)	3-oxoacyl-[acyl-carrier-protein]_synthase,_KASII_(EC_2.3.1.179)	Membrane_alanine_aminopeptidase_(EC_3.4.11.2)	Serine_phosphatase_RsbU,_regulator_of_sigma_subunit	Biosynthetic_Aromatic_amino_acid_aminotransferase_alpha_(EC_2.6.1.57)_@_Aspartate_aminotransferase_(EC_2.6.1.1)
Two-component_system_response_regulator_QseB	Acetylornithine_deacetylase/Succinyl-diaminopimelate_desuccinylase_and_related_deacylases	Alcohol_dehydrogenase_[acceptor]	Copper_chaperone	Ribonuclease_E_(EC_3.1.26.12)	Biosynthetic_Aromatic_amino_acid_aminotransferase_beta_(EC_2.6.1.57)
	ESAT-6-like_protein_EsxB	ATP_phosphoribosyltransferase_(EC_2.4.2.17)	FIG01043527:_hypothetical_protein	Large-conductance_mechanosensitive_channel	Biosynthetic_Aromatic_amino_acid_aminotransferase_beta_(EC_2.6.1.57)_@_Histidinol-phosphate_aminotransferase_(EC_2.6.1.9)
MaoC_family_protein	Excinuclease_ABC_subunit_A_paralog_of_unknown_function	5-oxoprolinase_(EC_3.5.2.9),_HyuA-like_domain_/_5-oxoprolinase_(EC_3.5.2.9),_HyuB-like_domain	alternate_gene_name:_ipa-62r	Adenosine_(5')-pentaphospho-(5'')-adenosine_pyrophosphohydrolase_(EC_3.6.1.-)	Biotin_carboxyl_carrier_protein
Zinc_uptake_regulation_protein_ZUR	ATP-dependent_DNA_helicase_UvrD/PcrA	MBL-fold_metallo-hydrolase_superfamily	FIG01243691:_hypothetical_protein		Biotin_carboxyl_carrier_protein_of_acetyl-CoA_carboxylase
Cobalamin-independent_methionine_synthase_II	ATP-dependent_RNA_helicase_RhlB	Lignostilbene-alpha,beta-dioxygenase_isozyme_III	Transcriptional_regulator,_AsnC_family	Lipoprotein_signal_peptidase_(EC_3.4.23.36)	Biotin_carboxyl_carrier_protein_of_methylcrotonyl-CoA_carboxylase
Methionine_biosynthesis_and_transport_regulator_MtaR,_LysR_family	Flagellar_biosynthesis_protein_FliS	Transcription_initiation_factor_IID_150_kD_subunit	FIG01228977:_hypothetical_protein	Exopolyphosphatase_(EC_3.6.1.11)	Biotin_carboxylase_of_acetyl-CoA_carboxylase_(EC_6.3.4.14)
Proposed_peptidoglycan_lipid_II_flippase_MurJ	Ribosomal_large_subunit_pseudouridine_synthase_A_(EC_4.2.1.70)	Dihydroanticapsin_7-dehydrogenase	putative_N-acetyltransferase_YsnE	ClpB_protein	Biotin_carboxylase_of_acetyl-CoA_carboxylase_(EC_6.3.4.14)_/_Biotin_carboxyl_carrier_protein_of_acetyl-CoA_carboxylase
Oxalate/formate_antiporter	4-hydroxybutyrate_coenzyme_A_transferase	Diphosphomevalonate_decarboxylase_(EC_4.1.1.33)	S-(hydroxymethyl)glutathione_dehydrogenase_(EC_1.1.1.284)	FIG001454:_Transglutaminase-like_enzymes,_putative_cysteine_proteases	Biotin_carboxylase_of_methylcrotonyl-CoA_carboxylase_(EC_6.3.4.14)
Arginine_pathway_regulatory_protein_ArgR,_repressor_of_arg_regulon	FIG001353:_Acetyltransferase	Cytochrome_C1_heme_lyase_CCHL_(EC_4.4.1.17)	putative_oxidoreductase_protein		Biotin_synthase_(EC_2.8.1.6)
HigA_protein_(antitoxin_to_HigB)	Universal_stress_protein_family	DNA-directed_RNA_polymerase_I_49_kDa_polypeptide_(EC_2.7.7.6)	D-3-phosphoglycerate_dehydrogenase_(EC_1.1.1.95)	putative_transport_protein	Biotin_synthase_related_domain_containing_protein
L-lactate_dehydrogenase_(EC_1.1.2.3)	D-beta-hydroxybutyrate_permease		Cytochrome_c551/c552	MFS_general_substrate_transporter	Biotin_synthesis_protein_BioH
Inner_membrane_transport_protein_YnfM	Multi_antimicrobial_extrusion_protein_(Na(_)/drug_antiporter),_MATE_family_of_MDR_efflux_pumps	Farnesyl_pyrophosphate_synthetase_(FPP_synthetase)_(FPS)_(Farnesyl_diphosphate_synthetase)_/_Dimethylallyltransferase_(EC_2.5.1.1)_/_(2E,6E)-farnesyl_diphosphate_synthase_(EC_2.5.1.10)	Gluconate_2-dehydrogenase_(EC_1.1.99.3),_membrane-bound,_gamma_subunit	Cytosine/purine/uracil/thiamine/allantoin_permease_family_protein	Biotin--protein_ligase_(EC_6.3.4.9,_EC_6.3.4.10,_EC_6.3.4.11,_EC_6.3.4.15)
Mannose-1-phosphate_guanylyltransferase_(EC_2.7.7.13_)_/_Phosphomannomutase_(EC_5.4.2.8)	Efflux_ABC_transporter,_ATP-binding_protein	Fructose-bisphosphate_aldolase_class_II_(EC_4.1.2.13)	comE_operon_protein_1,_putative	Protein_YicC	Biotin--protein_ligase_(EC_6.3.4.9,_EC_6.3.4.10,_EC_6.3.4.11,_EC_6.3.4.15)_/_Biotin_operon_repressor
Prolyl-tRNA_synthetase_(EC_6.1.1.15),_bacterial_type	Ccs1/ResB-related_putative_cytochrome_C-type_biogenesis_protein	4-carboxymuconolactone_decarboxylase_(EC_4.1.1.44)	TRAP-type_C4-dicarboxylate_transport_system,_large_permease_component	3-deoxy-manno-octulosonate_cytidylyltransferase_(EC_2.7.7.38)	Biotin--protein_ligase_(EC_6.3.4.9)(EC_6.3.4.10)(EC_6.3.4.11)(EC_6.3.4.15)
Adenosylhomocysteinase_(EC_3.3.1.1)		Putative_inactive_phenolphthiocerol_synthesis_polyketide_synthase_type_I_Pks1	Cytochrome_c_oxidase_polypeptide_III_(EC_1.9.3.1)	Ribonucleotide_reductase_of_class_II_(coenzyme_B12-dependent),_alpha_subunit_(EC_1.17.4.1)	Biotin/lipoyl_attachment_protein
	Fructose-1,6-bisphosphatase,_GlpX_type_(EC_3.1.3.11)	Mycolipanoate_synthase	Integrase	DNA_gyrase_subunit_B_(EC_5.99.1.3)	Bipolar_DNA_helicase_HerA
tRNA:m(5)U-54_MTase_gid	Probable_tubulin--tyrosine_ligase_PBY1	Triosephosphate_isomerase_(EC_5.3.1.1)	Non-specific_DNA-binding_protein_Dps_/_Iron-binding_ferritin-like_antioxidant_protein_/_Ferroxidase_(EC_1.16.3.1)	putative_siderophore_transport_system_ATP-binding_protein_YusV	Bis-ABC_ATPase_SCO6720
Translation_elongation_factor_G	TRAP-type_transport_system,_periplasmic_component,_predicted_N-acetylneuraminate-binding_protein		Putative_Na_/H__antiporter	Rubisco_activation_protein_CbbQ	Bis(5'-nucleosyl)-tetraphosphatase_(asymmetrical)_(EC_3.6.1.17)
NADP-specific_glutamate_dehydrogenase_(EC_1.4.1.4)	Lmo0066_homolog_within_ESAT-6_gene_cluster,_similarity_to_ADP-ribosylating_toxins	proteasome_subunit_beta3_(EC_3.4.25.1)	GTP-sensing_transcriptional_pleiotropic_repressor_codY	Protease_II_(EC_3.4.21.83)	blasticidin_S_deaminase,_putative
ATP-energized_glutathione_S-conjugate_pump,_putative	FIG001454:_Transglutaminase-like_enzymes,_putative_cysteine_proteases	RidA/YER057c/UK114_superfamily_protein	16S_rRNA_processing_protein_RimM	ABC_transporter,_substrate-binding_protein_(cluster_5,_nickel/peptides/opines)	Bll0063_protein
ThiJ/PfpI_family_protein	HAD-superfamily_hydrolase,_subfamily_IIA	Magnesium_and_cobalt_transport_protein_CorA	Cytochrome_c-type_biogenesis_protein_CcsA/ResC	Pyruvate_dehydrogenase_E1_component_beta_subunit_(EC_1.2.4.1)	Bll0066_protein
1-phosphofructokinase_(EC_2.7.1.56)	2,4-dienoyl-CoA_reductase_[NADPH]_(EC_1.3.1.34)	Maltose/maltodextrin_transport_ATP-binding_protein_MalK_(EC_3.6.3.19)	D-2-hydroxyglutarate_dehydrogenase	Tyrosyl-tRNA_synthetase_(EC_6.1.1.1)	Bll3346_protein
Chitinase_A1	ABC_transporter,_ATP-binding_protein,_putative	Putative_phosphatase_YfbT	TPR-domain_containing_protein	MG(2_)_CHELATASE_FAMILY_PROTEIN_/_ComM-related_protein	bll3749
UDP-N-acetylenolpyruvoylglucosamine_reductase_(EC_1.1.1.158)	N-acetylmuramic_acid_6-phosphate_etherase	Flavin-dependent_monooxygenase	MG(2_)_CHELATASE_FAMILY_PROTEIN_/_ComM-related_protein	Flagellar_hook-associated_protein_FliD	Bll4347_protein
Stage_V_sporulation_protein_T,_AbrB_family_transcriptional_regulator_(SpoVT)	DEAD-box_ATP-dependent_RNA_helicase_CshA_(EC_3.6.4.13)	D-threo-3-hydroxyaspartate_dehydratase	Adenylosuccinate_lyase_(EC_4.3.2.2)	FIG01209832:_hypothetical_protein	Bll6640_protein
Septum_formation_protein_Maf	Threonine_dehydrogenase_and_related_Zn-dependent_dehydrogenases	Sensor_histidine_kinase_RcsC	Segregation_and_condensation_protein_B	Sulfate_adenylyltransferase_subunit_2_(EC_2.7.7.4)	Bll7991_protein
Oligopeptide_transport_system_permease_protein_OppB_(TC_3.A.1.5.1)	Acetaldehyde_dehydrogenase,_acetylating,_(EC_1.2.1.10)_in_gene_cluster_for_degradation_of_phenols,_cresols,_catechol	Citrate_synthase_(si)_(EC_2.3.3.1)	FIG00975719:_hypothetical_protein	probable_two-component_sensor_kinase	Bona_fide_RidA/YjgF/TdcF/RutC_subgroup
FIG01252674:_hypothetical_protein	Transcriptional_regulator,_GntR_family	Isocitrate_lyase_(EC_4.1.3.1),_group_II_(plants_and_fungi)	Kynureninase_(EC_3.7.1.3)	Hydroxypyruvate_isomerase_(EC_5.3.1.22)	Branched-chain_acyl-CoA_dehydrogenase_(EC_1.3.99.12)
Triosephosphate_isomerase_(EC_5.3.1.1)	O-succinylbenzoate_synthase_(EC_4.2.1.113)	Electron_transfer_flavoprotein,_beta_subunit	NifU-like_domain_protein	Cyanoglobin	Branched-chain_alpha-keto_acid_dehydrogenase,_E1_component,_alpha_subunit_(EC_1.2.4.4)
Glutamate_transport_membrane-spanning_protein	Nitrate/nitrite_transporter	putative_GMC-type_oxidoreductase	Polysaccharide_deacetylase	conserved_hypothetical_protein-transmembrane_prediction	Branched-chain_alpha-keto_acid_dehydrogenase,_E1_component,_alpha_subunit_(EC_1.2.4.4)_/_Branched-chain_alpha-keto_acid_dehydrogenase,_E1_component,_beta_subunit_(EC_1.2.4.4)
Nudix_hydrolase_family_protein	Putative_iron-sulfur_cluster_assembly_scaffold_protein_for_SUF_system,_SufE2	Putative_aminoacrylate_hydrolase_RutD	Glycerol_uptake_facilitator_protein	Methionine_ABC_transporter_ATP-binding_protein	Branched-chain_alpha-keto_acid_dehydrogenase,_E1_component,_beta_subunit_(EC_1.2.4.4)
Uncharacterized_monothiol_glutaredoxin_ycf64-like	Glutaminase_(EC_3.5.1.2)	Eukaryotic_peptide_chain_release_factor_GTP-binding_subunit	ISONIAZID_INDUCTIBLE_GENE_PROTEIN_INIA	Beta-phosphoglucomutase_(EC_5.4.2.6)	Branched-chain_amino_acid_ABC_transporter,_amino_acid-binding_protein_(TC_3.A.1.4.1)
Putative_uncharacterized_protein_BCG_3011c	GTPase_(EC_3.6.1.-)	Putative_serine_esterase	regulatory_protein,_ArsR	Protocatechuate_3,4-dioxygenase_alpha_chain_(EC_1.13.11.3)	Branched-chain_amino_acid_aminotransferase_(EC_2.6.1.42)
Membrane_protein_containing_HD_superfamily_hydrolase_domain,_YQFF_ortholog	Assimilatory_nitrate_reductase_large_subunit_(EC:1.7.99.4)	Oleate_hydratase_(EC_4.2.1.53)	ElaA_protein	Cytochrome_d_ubiquinol_oxidase_subunit_II_(EC_1.10.3.-)	Branched-chain_amino_acid_transport_ATP-binding_protein_LivF_(TC_3.A.1.4.1)
Glutamate/glutamine/aspartate/asparagine_ABC_transporter,_periplasmic_substrate-binding_protein	Acetyl-CoA_acetyltransferase_(EC_2.3.1.9)	Kynurenine_3-monooxygenase_(EC_1.14.13.9)	Thioredoxin_reductase_(EC_1.8.1.9)	Aspartate-semialdehyde_dehydrogenase_(EC_1.2.1.11)	Branched-chain_amino_acid_transport_ATP-binding_protein_LivG_(TC_3.A.1.4.1)
anti-sigma_F_factor_antagonist_(spoIIAA-2)	Substrate-specific_component_BioY_of_biotin_ECF_transporter	Nitrilase	Alpha-glucuronidase_(EC_3.2.1.139)	Aspartate_aminotransferase_(EC_2.6.1.1)	Branched-chain_amino_acid_transport_system_carrier_protein
Cytochrome_c-type_biogenesis_protein_CcmE,_heme_chaperone	4-hydroxybutyrate:acetyl-CoA_CoA_transferase_(EC_2.3.1.-)	Cystathionine_gamma-synthase_(EC_2.5.1.48)	N-carbamoylsarcosine_amidase_(EC_3.5.1.59)	ABC-transporter_ATP_binding_protein	Branched-chain_amino_acid_transport_system_permease_protein_LivM_(TC_3.A.1.4.1)
Membrane_spanning_protein	Alpha-acetolactate_decarboxylase_(EC_4.1.1.5)	UDP-glucose_dehydrogenase_(EC_1.1.1.22)	Glucose-6-phosphate_1-dehydrogenase_(EC_1.1.1.49)	FIG003573:_hypothetical_protein	BUG/TctC_family_periplasmic_protein
Cell_division_inhibitor	Mandelamide_hydrolase	Endonuclease_III	L-Proline/Glycine_betaine_transporter_ProP	Putrescine_transport_ATP-binding_protein_PotA_(TC_3.A.1.11.1)	Butyrate_kinase_(EC_2.7.2.7)
FIG01228280:_hypothetical_protein	Lipid_A_export_ATP-binding/permease_protein_MsbA	proteasome_regulatory_subunit_p29	FIG00673317:_hypothetical_protein	Carbon_starvation_protein_A	Butyryl-CoA_dehydrogenase_(EC_1.3.99.2)
Tetraprenyl-beta-curcumene_synthase_(EC_4.2.3.130)	Oleate_hydratase_(EC_4.2.1.53)	Agmatine_deiminase_(EC_3.5.3.12)	Ribulose-phosphate_3-epimerase_(EC_5.1.3.1)	Phosphoribulokinase_(EC_2.7.1.19)	bypass-of-forespore_protein_C,_putative
Isocitrate_lyase_(EC_4.1.3.1)	Predicted_glycogen_synthase,_ADP-glucose_transglucosylase_(EC_2.4.1.21),_Actinobacterial_type	tRNA_dimethylallyltransferase_(EC_2.5.1.75)	FIG01231959:_hypothetical_protein	FIG01198930:_hypothetical_protein	C-125_initiation_factor_IF-I,_RNA_polymerase_alpha_subunit_and_ribosomal_proteins,_partial_and_complete_cds
periplasmic_component_of_efflux_system	Polyhydroxyalkanoic_acid_synthase	Glutamyl-tRNA_synthetase_(EC_6.1.1.17)	COG5295:_Autotransporter_adhesin	Two-component_sensor_histidine_kinase	C-5_cytosine-specific_DNA_methylase
Hydrolase_(HAD_superfamily)_in_cluster_with_DUF1447	2,4-dichlorophenol_6-monooxygenase	Ubiquinol-cytochrome-c_reductase_complex_core_protein_2,_mitochondrial_precursor_(EC_1.10.2.2)	Phenylalanyl-tRNA_synthetase_alpha_chain_(EC_6.1.1.20)	Cell_wall-binding_protein	C-terminal_domain_of_CinA_type_S
oxidoreductase_of_aldo/keto_reductase_family,_subgroup_1	2,4-dihydroxyhept-2-ene-1,7-dioic_acid_aldolase_(EC_4.1.2.52)	Arabinogalactan_endo-beta-1,4-galactanase	Octanoate-[acyl-carrier-protein]-protein-N-octanoyltransferase	oxidoreductase	C4-type_zinc_finger_protein,_DksA/TraR_family
Cysteinyl-tRNA_synthetase_(EC_6.1.1.16)	5-nucleotidase_SurE_(EC_3.1.3.5)	Epi-isozizaene_5-monooxygenase/(E)-beta-farnesene_synthase	FIG01243535:_hypothetical_protein	Uncharacterized_protein,_similar_to_the_N-terminal_domain_of_Lon_protease	C50_carotenoid_epsilon_cyclase
tRNA_dimethylallyltransferase_(EC_2.5.1.75)	FIG01230293:_hypothetical_protein	2-succinylbenzoate--CoA_ligase	Biotin--protein_ligase_(EC_6.3.4.9,_EC_6.3.4.10,_EC_6.3.4.11,_EC_6.3.4.15)	ABC_transporter,_substrate-binding_protein_(cluster_13,_osmolytes)	CAAX_amino_terminal_protease_family_protein
Two-component_system_sensor_histidine_kinase	Kup_system_potassium_uptake_protein	Polyketide_synthase_PksL	Alcohol_dehydrogenase_(EC_1.1.1.1)	response_regulator	Cadmium_efflux_system_accessory_protein
4-hydroxy-tetrahydrodipicolinate_synthase	4-hydroxyacetophenone_monooxygenase	Putative_inactive_phenolphthiocerol_synthesis_polyketide_synthase_type_I_Pks15	YbaK/prolyl-tRNA_synthetase_associated_region	putative_branched-chain_amino_acid_permease_(azaleucine_resistance_protein_AzlC)	Cadmium_resistance_protein
Vitamin_B12_ABC_transporter,_B12-binding_component_BtuF	RNA_binding_protein,_contains_ribosomal_protein_S1_domain	Acetyltransferase,_GNAT_family	putative_D-aminoacylase	Protein_erfK/srfK	cadmium_resistance_transporter,_putative
Glycosyltransferase	FIG01240525:_hypothetical_protein	O-methyltransferase_(EC_2.1.1.-)	DNA_polymerase_IV_(EC_2.7.7.7)	GTP-binding_protein_HflX	Cadmium-transporting_ATPase_(EC_3.6.3.3)
Siroheme_synthase_/_Precorrin-2_oxidase_(EC_1.3.1.76)_/_Sirohydrochlorin_ferrochelatase_(EC_4.99.1.4)_/_Uroporphyrinogen-III_methyltransferase_(EC_2.1.1.107)	Glycerol-3-phosphate_ABC_transporter,_ATP-binding_protein_UgpC_(TC_3.A.1.1.3)	Alkanesulfonate_monooxygenase_(EC_1.14.14.5)	3,4-dihydroxy-2-butanone_4-phosphate_synthase_(EC_4.1.99.12)_/_GTP_cyclohydrolase_II_(EC_3.5.4.25)	ATPase,_AFG1_family	CAIB/BAIF_family_protein
Chemotaxis_response_regulator_protein-glutamate_methylesterase_CheB_(EC_3.1.1.61)	Thymidylate_synthase_(EC_2.1.1.45)	Carnitinyl-CoA_dehydratase	HTH-type_transcriptional_repressor_PurR	cadmium_resistance_transporter,_putative	cAMP-binding_proteins_-_catabolite_gene_activator_and_regulatory_subunit_of_cAMP-dependent_protein_kinases
FIG01233842:_hypothetical_protein	Cell_division_protein_DivIC_(FtsB),_stabilizes_FtsL_against_RasP_cleavage	Replication_factor_C_small_subunit	Glutamate_5-kinase_(EC_2.7.2.11)_/_RNA-binding_C-terminal_domain_PUA		Candidate_type_III_effector_Hop_protein
Phosphonate_ABC_transporter_phosphate-binding_periplasmic_component_(TC_3.A.1.9.1)	putative_ATP-dependent_DNA_helicase_YjcD	Aspartyl-tRNA_synthetase_(EC_6.1.1.12)	Sulfate_adenylyltransferase_(EC_2.7.7.4)		CapA_protein
Copper_resistance_protein_CopC	Putative_phosphatase	Trans-aconitate_2-methyltransferase	Undecaprenol_kinase_(EC_2.7.1.66)	Transporter	capsule_biosynthesis_protein,_putative
Glutamate_racemase_(EC_5.1.1.3)	oxidoreductase,_FAD-binding	ABC_transporter,_ATP-binding_protein	ATPase_involved_in_DNA_repair	Cell_division_inhibitor	Carbamate_kinase_(EC_2.7.2.2)
	Para-aminobenzoate_synthase,_aminase_component_(EC_2.6.1.85)	Methylthioribulose-1-phosphate_dehydratase_(EC_4.2.1.109)	Thiamine-monophosphate_kinase_(EC_2.7.4.16)	Phosphoribosylformimino-5-aminoimidazole_carboxamide_ribotide_isomerase_(EC_5.3.1.16)	Carbamoyl-phosphate_synthase_large_chain_(EC_6.3.5.5)
ATP-dependent_DNA_helicase_UvrD/PcrA	Oxidoreductase,_short-chain_dehydrogenase/reductase_family	Aminotransferase,_class_III	HIT_family_protein	Mll7752_protein	Carbamoyl-phosphate_synthase_small_chain_(EC_6.3.5.5)
23S_ribosomal_RNA		L-arabinose-binding_periplasmic_protein_precursor_AraF_(TC_3.A.1.2.2)	D-aminopeptidase_(EC_3.4.11.19)	L-2,4-diaminobutyric_acid_acetyltransferase_(EC_2.3.1.-)	Carbohydrate_Esterase_Family_4
Coproporphyrinogen_III_oxidase,_aerobic_(EC_1.3.3.3)	Glucosyl-3-phosphoglycerate_synthase_(EC_2.4.1.266)	D-aminopeptidase	High-affinity_branched-chain_amino_acid_transport_system_permease_protein_LivH_(TC_3.A.1.4.1)	Cell_division_trigger_factor_(EC_5.2.1.8)	Carbohydrate_kinase,_FGGY_family
Hydroxymethylpyrimidine_phosphate_kinase_ThiD_(EC_2.7.4.7)	conserved_membrane_protein_ML1361	Putative_aminoacrylate_peracid_reductase_RutC	Manganese_ABC_transporter,_inner_membrane_permease_protein_SitD	COG2388:_Predicted_acetyltransferase	carbon_monoxide_dehydrogenase_D_protein
Cadmium-transporting_ATPase_(EC_3.6.3.3)	sporulation_kinase_A	2-succinyl-6-hydroxy-2,4-cyclohexadiene-1-carboxylate_synthase		ATP_phosphoribosyltransferase_(EC_2.4.2.17)	carbon_monoxide_dehydrogenase_E_protein
Phosphoserine_aminotransferase_(EC_2.6.1.52)	Sporulation_kinase_B_homolog_1	Inner_membrane_transport_protein_YdhC	2-keto-3-deoxy-D-arabino-heptulosonate-7-phosphate_synthase_II_(EC_2.5.1.54)	Acetylornithine_deacetylase/Succinyl-diaminopimelate_desuccinylase_and_related_deacylases	Carbon_starvation_protein_A
Anthranilate_synthase,_aminase_component_(EC_4.1.3.27)	Mannonate_dehydratase_(EC_4.2.1.8)	Ribosome_biogenesis_protein_TSR3	FIG005773:_conserved_membrane_protein_ML1361	Thioredoxin	Carbon_storage_regulator
Stage_II_sporulation_protein_D_(SpoIID)	FIG138056:_a_glutathione-dependent_thiol_reductase	Oligo-1,6-glucosidase_(EC_3.2.1.10)	Dioxygenases_related_to_2-nitropropane_dioxygenase	putative_secreted_protein	carbon-nitrogen_hydrolase_family_protein
Alcohol_dehydrogenase	ABC_transporter_substrate-binding_protein	Ribulose-5-phosphate_4-epimerase_and_related_epimerases_and_aldolases	Potassium_channel_protein	Metallopeptidase	Carbonic_anhydrase_(EC_4.2.1.1)
Biopolymer_transport_protein_ExbD/TolR	Seryl-tRNA_synthetase_(EC_6.1.1.11)		Spermidine/spermine_N(1)-acetyltransferase	Ccs1/ResB-related_putative_cytochrome_C-type_biogenesis_protein	carbonic_anhydrase,_family_3
Transcriptional_regulator,_IclR_family	Pyridoxine_biosynthesis_glutamine_amidotransferase,_glutaminase_subunit_(EC_2.4.2.-)	25S_rRNA_(adenine(645)-N(1))-methyltransferase_(EC_2.1.1.287)	FIG00818182:_hypothetical_protein	FIG00349211:_hypothetical_protein	Carboxyl-terminal_protease_(EC_3.4.21.102)
NAD_synthetase_(EC_6.3.1.5)_/_Glutamine_amidotransferase_chain_of_NAD_synthetase	Methionine_aminopeptidase_(EC_3.4.11.18)	FAD-dependent_oxidoreductase	probable_iron_binding_protein_from_the_HesB_IscA_SufA_family	Trehalose_synthase_(EC_5.4.99.16)	Carboxylate-amine_ligase_bll3764_(EC_6.3.-.-)
efflux_transporter,_RND_family,_MFP_subunit	Allergen_V5/Tpx-1_related	O-acetylhomoserine_sulfhydrylase_(EC_2.5.1.49)_/_O-succinylhomoserine_sulfhydrylase_(EC_2.5.1.48)	permease_of_the_major_facilitator_superfamily	COG1939:_Ribonuclease_III_family_protein	Carboxylesterase
Dihydropyrimidinase_(EC_3.5.2.2)	FIG00821051:_hypothetical_protein	Gluconolactonase_(EC_3.1.1.17)	uncharacterized_protein_probably_involved_in_trehalose_biosynthesis	ABC-type_Fe3_-siderophore_transport_system,_permease_component	Carboxylesterase_(EC_3.1.1.1)
Chalcone_synthase_(EC_2.3.1.74)	Copper-containing_nitrite_reductase_(EC_1.7.2.1)	4-sulfomuconolactone_hydrolase	Twin-arginine_translocation_protein_TatA	Glycolate_dehydrogenase_(EC_1.1.99.14),_subunit_GlcD	carboxylesterase_NP(_EC:3.1.1.1_)
putative_aldehyde_dehydrogenase	N-acetylneuraminate_epimerase	Pantothenate_kinase	Multicopper_oxidase	Chaperone_protein_DnaK	Carboxylesterase,_type_B
Phosphatidate_cytidylyltransferase_(EC_2.7.7.41)	Protein-export_membrane_protein_SecD_(TC_3.A.5.1.1)	Isocitrate_dehydrogenase_[NAD]_(EC_1.1.1.41)	rRNA_small_subunit_methyltransferase_H	NADH-ubiquinone_oxidoreductase_chain_K_(EC_1.6.5.3)	Carboxypeptidase-related_protein
Outer_membrane_protein_H_precursor	Linearmycin_resistance_permease_protein_LnrM	Alanyl-tRNA_synthetase_(EC_6.1.1.7)_@_Alanyl-tRNA_synthetase_(EC_6.1.1.7),_mitochondrial	FIG00820885:_hypothetical_protein	Hypothetical_protein,_FIG12300_and_FIG043029_fams	CarD-like_transcriptional_regulator
transcriptional_activator_tipA	Alkyl_hydroperoxide_reductase_C	Glucosamine-6-phosphate_deaminase_(EC_3.5.99.6)	Putative_pre-16S_rRNA_nuclease_YqgF	Glycosyltransferase	Cardiolipin_synthetase_(EC_2.7.8.-)
Ribosomal_small_subunit_pseudouridine_synthase_A_(EC_4.2.1.70)	FIG00546255:_Oxidoreductase,_FAD-binding_protein	Chitinase_A1	putative_acyl-CoA_thioester_hydrolase	FIG026291:_Hypothetical_periplasmic_protein	Catabolite_control_protein_A
Acetylornithine_deacetylase/Succinyl-diaminopimelate_desuccinylase_and_related_deacylases	FIG01232732:_hypothetical_protein	Kynurenine_formamidase,_yeast-type_BNA7_(EC_3.5.1.9)	FIG004453:_protein_YceG_like		Catabolite_control_protein_B
ATP-dependent_RNA_helicase_RhlB	Calcium-transporting_ATPase	Bicyclomycin_resistance_protein	Cell_division_protein_MraZ	Dihydroorotate_dehydrogenase_(EC_1.3.3.1)	Catabolite_repression_HPr-like_protein_Crh
Glycerol-3-phosphate_ABC_transporter,_permease_protein_UgpE_(TC_3.A.1.1.3)	Rieske_(2Fe-2S)_domain-containing_protein	Imidazolonepropionase	Alpha-amylase_precursor_(EC_3.2.1.1)_(1,4-alpha-D-glucan_glucanohydrolase)	Probable_poly(beta-D-mannuronate)_O-acetylase_(EC_2.3.1.-)	Catalase_(EC_1.11.1.6)
	Imidazole_glycerol_phosphate_synthase_amidotransferase_subunit_(EC_2.4.2.-)_/_Imidazole_glycerol_phosphate_synthase_cyclase_subunit_(EC_4.1.3.-)		Cyclohexanone_monooxygenase_(EC_1.14.13.22)	Nitrite_reductase_[NAD(P)H]_large_subunit_(EC_1.7.1.4)	Catalase_(EC_1.11.1.6)_/_Peroxidase_(EC_1.11.1.7)
Hypothetical_transmembrane_protein_ywlD	NADH-ubiquinone_oxidoreductase_chain_H_(EC_1.6.5.3)	DNA-directed_RNA_polymerase_II_largest_subunit_(EC_2.7.7.6)	Putative_Dyp-type_peroxidase,_associated_with_bacterial_analog_of_Cox17_protein	regulatory_protein,_LuxR:Response_regulator_receiver	catalase,_Mn-containing
Arsenical-resistance_protein_ACR3	Putative_oxidoreductase_YncB	3-polyprenyl-4-hydroxybenzoate_carboxy-lyase_UbiX_(EC_4.1.1.-)	FIG00998431:_hypothetical_protein	Acyl-CoA_dehydrogenase_(EC_1.3.8.7)	Catalyzes_the_cleavage_of_p-aminobenzoyl-glutamate_to_p-aminobenzoate_and_glutamate,_subunit_A
Acyl-CoA_thioesterase_II_(EC_3.1.2.-)	2-dehydropantoate_2-reductase_(EC_1.1.1.169)	Putative_cytochrome_P450_132		Molybdenum_cofactor_biosynthesis_protein_MoaA	Catechol_1,2-dioxygenase_(EC_1.13.11.1)
FIG00441227:_hypothetical_protein	Cytochrome_c_oxidase_polypeptide_I_(EC_1.9.3.1)	H/ACA_ribonucleoprotein_complex_subunit_CBF5	putative_membrane-associated_phospholipid_phosphatase,_PAP2_superfamily	Aspartokinase_(EC_2.7.2.4)	cation_antiporter_(Na_/Ca2_)
Phage_terminase_small_subunit	Protoporphyrinogen_IX_oxidase,_aerobic,_HemY_(EC_1.3.3.4)	tRNA-specific_adenosine-34_deaminase_(EC_3.5.4.-)	FIG001353:_Acetyltransferase		Cation_transporting_ATPase,_N-terminal:Haloacid_dehalogenase-like_hydrolase:Cation_transporting_ATPase,_C-terminal:E1-E2_ATPase-_associated_region
FIG00646845:_hypothetical_YMCA_protein	Quaternary_ammonium_compound-resistance_protein_SugE	Peptidoglycan_deacetylase	Pantothenate:Na__symporter_(TC_2.A.21.1.1)		Cation-transporting_ATPase,_E1-E2_family
multidrug-efflux_transporter	putative_cation-transporting_ATPase_F	Pterin-4-alpha-carbinolamine_dehydratase_(EC_4.2.1.96)	FIG00995371:_possibly_secreted_protein	Nudix_hydrolase_family_protein	CBS_domain_protein
	Biotin-protein_ligase_(EC_6.3.4.15)	Glutamine_amidotransferases_class-II	Chemotaxis_regulator_-_transmits_chemoreceptor_signals_to_flagelllar_motor_components_CheY	RNA_polymerase-binding_transcription_factor_DksA	CBS_domain_protein_AcuB
BH1670_unknown_conserved_protein_in_B._subtilis	Lignostilbene-alpha,beta-dioxygenase_and_related_enzymes	putative_L-asparaginase	Aconitate_hydratase_(EC_4.2.1.3)_@_2-methylisocitrate_dehydratase_(EC_4.2.1.99)	3-hydroxyadipyl-CoA_dehydrogenase	CBS_domain_protein,_lmo1865_homolog
Chlorogenate_esterase	tRNA_pseudouridine_synthase_B_(EC_4.2.1.70)	phage-like_element_pbsx_protein_XkdT	Type_II/IV_secretion_system_ATP_hydrolase_TadA/VirB11/CpaF,_TadA_subfamily	Phenylacetic_acid_degradation_protein_PaaD,_thioesterase	CcdC_protein
ATP_synthase_epsilon_chain_(EC_3.6.3.14)	Phenylalanyl-tRNA_synthetase_alpha_subunit	Ferredoxin--NADP(_)_reductase_(EC_1.18.1.2)	spore_germination_protein	Trk_system_potassium_uptake_protein_TrkA	Ccs1/ResB-related_putative_cytochrome_C-type_biogenesis_protein
TPR-repeat-containing_protein,_putative_component_of_Menaquinone-cytochrome_C_reductase	Para-nitrobenzyl_esterase	DNA_repair_protein_RAD51	putative_hydrolase(_EC:3.8.1.3_)	Excisionase/Xis,_DNA-binding	CDP-4-dehydro-6-deoxy-D-glucose_3-dehydratase_(EC_4.2.1.-)
Putative_short-chain_dehydrogenase	BH2053_unknown_conserved_protein_in_B._subtilis	Cytochrome_oxidase_biogenesis_protein_Surf1,_facilitates_heme_A_insertion	FIG006438:_hypothetical_protein	Phenylacetate-CoA_oxygenase,_PaaG_subunit	CDP-diacylglycerol--glycerol-3-phosphate_3-phosphatidyltransferase_(EC_2.7.8.5)
Adenylosuccinate_synthetase_(EC_6.3.4.4)	Adenine_deaminase_(EC_3.5.4.2)	Inositol_2-dehydrogenase/D-chiro-inositol_3-dehydrogenase	Phosphonate_ABC_transporter_permease_protein_phnE2_(TC_3.A.1.9.1)	Choline_dehydrogenase_(EC_1.1.99.1)	CDP-diacylglycerol--serine_O-phosphatidyltransferase_(EC_2.7.8.8)
D-tyrosyl-tRNA(Tyr)_deacylase_(EC_3.6.1.n1)	COG2740:_Predicted_nucleic-acid-binding_protein_implicated_in_transcription_termination	3-isopropylmalate_dehydratase_small_subunit_(EC_4.2.1.33)_/_3-isopropylmalate_dehydratase_large_subunit_(EC_4.2.1.33)	Hydroxymethylpyrimidine_kinase_(EC_2.7.1.49)_@_Hydroxymethylpyrimidine_phosphate_kinase_ThiD_(EC_2.7.4.7)	Ribonucleotide_reductase_of_class_Ia_(aerobic),_beta_subunit_(EC_1.17.4.1)	CDP-glycerol:poly(glycerophosphate)_glycerophosphotransferase_(EC_2.7.8.12)
Long-chain-fatty-acid--CoA_ligase	Oxidoreductase,_short-chain_dehydrogenase/reductase_family_(EC_1.1.1.-)	Acetyl-coenzyme_A_carboxyl_transferase_domain_of_homomeric_ACCase_(EC_6.4.1.2)_/_Biotin_carboxyl_carrier_domain_of_homomeric_Acetyl-CoA_carboxylase_/_Biotin_carboxylase_domain_of_homomeric_ACCase_(EC_6.3.4.14)	COG1028:_Dehydrogenases_with_different_specificities_(related_to_short-chain_alcohol_dehydrogenases)	Probable_inner_membrane_transmembrane_protein	CDS_ID_OB0907
2,4-dichlorophenol_6-monooxygenase	Arginine_decarboxylase_(EC_4.1.1.19)	Fucose_permease	dCMP_deaminase_(EC_3.5.4.12)	Sodium-dependent_transporter	CDS_ID_OB3077
Pantothenate:Na__symporter_(TC_2.A.21.1.1)	Orotidine_5'-phosphate_decarboxylase_(EC_4.1.1.23)	Methionyl-tRNA_synthetase_(EC_6.1.1.10)	Acyl_dehydratase	FIG01226975:_hypothetical_protein	CDS_ID_OB3198
Intracellular_serine_protease	NADPH_dehydrogenase	CAIB/BAIF_family_protein		4-pyridoxolactonase_(EC_3.1.1.27)	Cell_division_inhibitor
Malate_synthase_(EC_2.3.3.9)	Aspartate_transaminase_(EC_2.6.1.1)	proteasome_regulatory_subunit_Rpt5	Peptidase,_M42_family	Conserved_hypothetical_protein_2001	cell_division_inhibitor_SULA
	Homoserine_O-acetyltransferase_(EC_2.3.1.31)	HTH-type_transcriptional_regulator_NorG	Flagellar_hook-associated_protein_FlgL	Putative_glycosyltransferase	Cell_division_initiation_protein_DivIVA
FIG026997:_Hypothetical_protein	DinG_family_ATP-dependent_helicase_YpvA	Glutathione_S-transferase,_omega_(EC_2.5.1.18)	YbbM_seven_transmembrane_helix_protein	Acyl-phosphate:glycerol-3-phosphate_O-acyltransferase_PlsY	Cell_division_organizing_protein_PopZ
Cycloartenol_synthase_(EC_5.4.99.8)	Transcription-repair_coupling_factor	O-methyltransferase_MysB	Branched-chain_amino_acid_ABC_transporter,_amino_acid-binding_protein_(TC_3.A.1.4.1)	FIG01230813:_hypothetical_protein	Cell_division_protein_BolA
Sulfur_acceptor_protein_SufE_for_iron-sulfur_cluster_assembly	ATP-dependent_zinc_metalloprotease_FtsH	secreted_protein	Gene_Transfer_Agent_tail_protein		Cell_division_protein_CrgA
FIG01232333:_hypothetical_protein	CONSERVED_MEMBRANE_PROTEIN	Histidine_ammonia-lyase_(EC_4.3.1.3)	NADP-dependent_malic_enzyme_(EC_1.1.1.40)	Xylanase	Cell_division_protein_DivIC_(FtsB),_stabilizes_FtsL_against_RasP_cleavage
Resolvase/integrase	Ribonucleotide_reductase_transcriptional_regulator_NrdR	Glucosamine--fructose-6-phosphate_aminotransferase_[isomerizing]_(EC_2.6.1.16)	L-threonine_3-dehydrogenase_(EC_1.1.1.103)	FIG146278:_Maf/YceF/YhdE_family_protein	Cell_division_protein_FtsA
FIG01231397:_hypothetical_protein	tRNA_uridine_5-carboxymethylaminomethyl_modification_enzyme_GidA	Actin-related_protein_3	FIG00723832:_hypothetical_protein	Arginine_decarboxylase_(EC_4.1.1.19)	Cell_division_protein_FtsH_(EC_3.4.24.-)
Ferric_iron_ABC_transporter,_permease_protein	6-phosphogluconolactonase_(EC_3.1.1.31),_eukaryotic_type		ATPase,_AAA_family	Vancomycin_B-type_resistance_protein_VanW	Cell_division_protein_FtsI_[Peptidoglycan_synthetase]_(EC_2.4.1.129)
Putative_iron-sulfur_cluster_assembly_scaffold_protein_for_SUF_system,_SufE2	Mercuric_ion_reductase_(EC_1.16.1.1)	Thiol:disulfide_oxidoreductase_related_to_ResA	FIG00827129:_hypothetical_protein	Chromate_transporter	Cell_division_protein_FtsI_[Peptidoglycan_synthetase]_(EC_2.4.1.129)_/_Stage_V_sporulation_protein_D_(Sporulation-specific_penicillin-binding_protein)
NAD-specific_glutamate_dehydrogenase_(EC_1.4.1.2)	Acetoacetyl-CoA_synthetase_(EC_6.2.1.16)_/_Long-chain-fatty-acid--CoA_ligase_(EC_6.2.1.3)	Probable_tubulin--tyrosine_ligase_PBY1	5-amino-6-(5-phosphoribosylamino)uracil_reductase_(EC_1.1.1.193)_homolog	2-oxoglutarate_oxidoreductase,_alpha_subunit_(EC_1.2.7.3)	Cell_division_protein_FtsI_[Peptidoglycan_synthetase]_(EC_2.4.1.129)_/_Transpeptidase,_Penicillin_binding_protein_transpeptidase_domain
Phosphate_transport_system_permease_protein_PstA_(TC_3.A.1.7.1)	Branched-chain_amino_acid_transport_ATP-binding_protein_LivG_(TC_3.A.1.4.1)	3-phenylpropionate/cinnamic_acid_dioxygenase_subunit_alpha	FIG01226937:_hypothetical_protein	Mlr7403_protein	Cell_division_protein_FtsK
Anti-sigma-E_factor_ChrR	Adaptive-response_sensory-kinase_SasA	Putative_NADP-dependent_oxidoreductase_YfmJ	Ferrichrome-binding_periplasmic_protein_precursor_(TC_3.A.1.14.3)	Electron_transfer_flavoprotein,_beta_subunit	Cell_division_protein_FtsL
D-alanine--D-alanine_ligase_A_(EC_6.3.2.4)	Branched-chain_amino_acid_transport_ATP-binding_protein_LivF_(TC_3.A.1.4.1)	ATP-dependent_RNA_helicase_HrpB	FIG00450775:_hypothetical_protein	probable_transferase	Cell_division_protein_FtsQ
Phosphate_acetyltransferase_(EC_2.3.1.8)	ATP-dependent_RNA_helicase_Atu1833	ATP-dependent_RNA_helicase_HrpA	Cytochrome_oxidase_biogenesis_protein_Surf1,_facilitates_heme_A_insertion	Tricarboxylate_transport_sensor_protein_TctE	Cell_division_protein_FtsW
UDP-N-acetylmuramate--alanine_ligase_(EC_6.3.2.8)	FIG01213006:_toxin	FAD-binding_monooxygenase,_PheA/TfdB_family,_similarity_to_2,4-dichlorophenol_6-monooxygenase	Dihydrolipoamide_dehydrogenase_(EC_1.8.1.4)	Quinolinate_phosphoribosyltransferase_[decarboxylating]_(EC_2.4.2.19)	Cell_division_protein_FtsW_/_Stage_V_sporulation_protein_E
Cadmium_efflux_system_accessory_protein	Aminotransferase,_class_III	tRNA/RNA_cytosine-C5-methylase_(EC_2.1.1.-)	Glycogen_biosynthesis_protein_GlgD,_glucose-1-phosphate_adenylyltransferase_family	Maleylacetoacetate_isomerase_(EC_5.2.1.2)_@_Glutathione_S-transferase,_zeta_(EC_2.5.1.18)	Cell_division_protein_FtsX
Transcriptional_regulator,_Xre_family	RidA/YER057c/UK114_superfamily_protein	Glutamine_synthetase_type_II,_eukaryotic_(EC_6.3.1.2)	TsaE_protein,_required_for_threonylcarbamoyladenosine_t(6)A37_formation_in_tRNA	Deoxyguanosinetriphosphate_triphosphohydrolase_(EC_3.1.5.1)	Cell_division_protein_FtsZ_(EC_3.4.24.-)
N-carbamoylputrescine_amidase_(EC_3.5.1.53)	Lignostilbene-alpha,beta-dioxygenase_isozyme_III	Proton/glutamate_symport_protein_@_Sodium/glutamate_symport_protein	Transcriptional_regulator,_TetR_family	N-Acetyl-D-glucosamine_ABC_transport_system,_permease_protein_2	Cell_division_protein_GpsB,_coordinates_the_switch_between_cylindrical_and_septal_cell_wall_synthesis_by_re-localization_of_PBP1
Mercuric_ion_reductase_(EC_1.16.1.1)	Multidrug_resistance_protein_MdtM	3-dehydroquinate_dehydratase_I_(EC_4.2.1.10)	FIG00511198:_hypothetical_protein	Nicotinate_phosphoribosyltransferase_(EC_2.4.2.11)	Cell_division_protein_MraZ
Prevent_host_death_protein,_Phd_antitoxin	protein_of_unknown_function_DUF159	NADH-ubiquinone_oxidoreductase_chain_H_(EC_1.6.5.3)	Glycerol-3-phosphate_ABC_transporter,_periplasmic_glycerol-3-phosphate-binding_protein_(TC_3.A.1.1.3)	FIG01417063:_possible_membrane_protein	Cell_division_protein_YlmG/Ycf19_(putative),_YggT_family
FIG001621:_Zinc_protease	Ferritin,_Dps_family_protein	proteasome_subunit_alpha7_(EC_3.4.25.1)	Heat_shock_protein_GrpE	Proteasome_subunit_beta_(EC_3.4.25.1),_bacterial	Cell_division_protein_ZapA
Pirin-related_protein		Acetoacetyl-CoA_synthetase_(EC_6.2.1.16)_/_Long-chain-fatty-acid--CoA_ligase_(EC_6.2.1.3)	Exoenzymes_regulatory_protein_AepA_in_lipid-linked_oligosaccharide_synthesis_cluster	NADH-ubiquinone_oxidoreductase_chain_I_(EC_1.6.5.3)	Cell_division_suppressor_protein_YneA
Endonuclease_IV_(EC_3.1.21.2)	Transcriptional_regulator,_HxlR_family		FIG00544777:_hypothetical_protein	COG1272:_Predicted_membrane_protein_hemolysin_III_homolog	Cell_division_topological_determinant_MinJ
Precorrin-6A_synthase_(EC_2.1.1.152)	putative_protein_YwmB	DNA_polymerase_delta_catalytic_subunit_(EC_2.7.7.7)	Magnesium_and_cobalt_efflux_protein_CorC	DUF1696_domain-containing_protein	Cell_division_transporter,_ATP-binding_protein_FtsE_(TC_3.A.5.1.1)
D-arabino-3-hexulose_6-phosphate_formaldehyde-lyase_(EC_4.1.2.43)	6-phosphogluconate_dehydrogenase,_decarboxylating_(EC_1.1.1.44)	Archaeal_DNA_polymerase_I_(EC_2.7.7.7)	Two-component_transcriptional_response_regulator,_OmpR_family	Outer_membrane_protein_H_precursor	Cell_division_trigger_factor_(EC_5.2.1.8)
Type_I_restriction-modification_system,_DNA-methyltransferase_subunit_M_(EC_2.1.1.72)	Magnesium-transporting_ATPase,_P-type_1	RNA_polymerase_ECF-type_sigma_factor	Bll0063_protein	Coenzyme_F420-dependent_N5,N10-methylene_tetrahydromethanopterin_reductase_and_related_flavin-dependent_oxidoreductases	Cell_envelope_stress_response_system_LiaFSR,_response_regulator_LiaR(VraR)
Hydroxymethylpyrimidine_ABC_transporter,_ATPase_component	Glutathione_S-transferase,_omega_(EC_2.5.1.18)	Nickel-cobalt-cadmium_resistance_protein_NccX	Inositol-1-phosphate_synthase_(EC_5.5.1.4)	Ribose_5-phosphate_isomerase_B_(EC_5.3.1.6)_/_Galactose_6-phosphate_isomerase	Cell_envelope-associated_transcriptional_attenuator_LytR-CpsA-Psr,_subfamily_A1
Hydroxymethylglutaryl-CoA_lyase_(EC_4.1.3.4)	N-acetylglucosamine-6-phosphate_deacetylase_(EC_3.5.1.25)	Lactam_utilization_protein_LamB	ABC-type_antimicrobial_peptide_transport_system,_permease_component	Ferric_siderophore_transport_system,_biopolymer_transport_protein_ExbB	Cell_envelope-associated_transcriptional_attenuator_LytR-CpsA-Psr,_subfamily_A1_(as_in_PMID19099556)
ATP-dependent_RNA_helicase_YfmL	GTP_cyclohydrolase_I_(EC_3.5.4.16)_type_2	DNA_polymerase_III_beta_subunit_(EC_2.7.7.7)	Chaperone_protein_DnaK	Methyl-accepting_chemotaxis_protein	Cell_envelope-associated_transcriptional_attenuator_LytR-CpsA-Psr,_subfamily_F1_(as_in_PMID19099556)
	Ethanolamine_ammonia-lyase_heavy_chain_(EC_4.3.1.7)	Dihydroxy-acid_dehydratase_(EC_4.2.1.9)	DNA_internalization-related_competence_protein_ComEC/Rec2	Uncharacterized_SAM-dependent_methyltransferase_MSMEG_3430	Cell_envelope-associated_transcriptional_attenuator_LytR-CpsA-Psr,_subfamily_F2_(as_in_PMID19099556)
Biotin_synthase_related_domain_containing_protein	Ethanolamine_ammonia-lyase_light_chain_(EC_4.3.1.7)	hydrolase,_haloacid_dehalogenase-like_family	Penicillin_amidase_precursor_(EC_3.5.1.11)	Bacteriohemerythrin	Cell_envelope-related_transcriptional_attenuator
Type_I_restriction-modification_system_specificity_subunit	Translation_elongation_factor_Tu	GTP-binding_protein_RBG2	Histidinol_dehydrogenase_(EC_1.1.1.23)	Phospholipase/lecithinase/hemolysin	Cell_surface_glycoprotein_2
FIG01234093:_hypothetical_protein	Cell_division_topological_determinant_MinJ	ubiquinol_cytochrome_C_oxidoreductase,_cytochrome_C1_subunit	Sialidase_(EC_3.2.1.18)	Thioredoxin_reductase_(EC_1.8.1.9)	Cell_surface_lipoprotein_MPT83_precursor
Acyl-CoA_dehydrogenase_(EC_1.3.8.7)	Thiol_peroxidase,_Bcp-type_(EC_1.11.1.15)	COG5434_Endopygalactorunase	Transcription_antitermination_protein_NusG	rRNA_small_subunit_methyltransferase_H	Cell_surface_protein
Flagellar_biosynthesis	Rossmann_fold_nucleotide-binding_protein_Smf_possibly_involved_in_DNA_uptake	3-ketoacyl-CoA_thiolase_(EC_2.3.1.16)_@_Acetyl-CoA_acetyltransferase_(EC_2.3.1.9)	Programmed_cell_death_toxin_YdcE		Cell_wall_endopeptidase,_family_M23/M37
O-succinylhomoserine_sulfhydrylase	FIG00996213:_hypothetical_protein	O-succinylbenzoic_acid--CoA_ligase_(EC_6.2.1.26)		Phosphate_transport_system_permease_protein_PstC_(TC_3.A.1.7.1)	Cell_wall_hydrolase_CwlJ
NifU-like_domain_protein	Arabinose-proton_symporter	2-hydroxy-3-oxopropionate_reductase_(EC_1.1.1.60)	Ribose-phosphate_pyrophosphokinase_(EC_2.7.6.1)	DNA-directed_RNA_polymerase_alpha_subunit_(EC_2.7.7.6)	cell_wall_lytic_activity
FIG00484051:_hypothetical_protein	FIG022780:_hypothetical_protein	Respiratory_nitrate_reductase_alpha_chain_(EC_1.7.99.4)	ABC-type_multidrug_transport_system,_ATPase_component	Protein_of_unknown_function_DUF4031	Cell_wall-binding_protein
L-asparaginase_(EC_3.5.1.1)	Late_competence_protein_ComEC,_DNA_transport	Biotin_carboxylase_of_acetyl-CoA_carboxylase_(EC_6.3.4.14)_/_Biotin_carboxyl_carrier_protein_of_acetyl-CoA_carboxylase_/_Acetyl-coenzyme_A_carboxyl_transferase_(EC_6.4.1.2)	Acylphosphate_phosphohydrolase_(EC_3.6.1.7),_putative	Glutamate_Aspartate_periplasmic_binding_protein_precursor_GltI_(TC_3.A.1.3.4)	Cell-shape_determining_protein_MreBH
Acetate_kinase_(EC_2.7.2.1)		KtrAB_potassium_uptake_system,_integral_membrane_component_KtrB	Type_I_secretion_outer_membrane_protein,_TolC_precursor	Rrf2_family_transcriptional_regulator	Cellulose_synthase_(UDP-forming)(_EC:2.4.1.12_)
cell_division_inhibitor_SULA	Sodium/glutamate_symporter	ThiJ/PfpI_family_protein	Adenylate_cyclase_(EC_4.6.1.1)	GCN5-related_N-acetyltransferase,_FIGfam019367	Cellulose_synthase_catalytic_subunit
probable_dioxygenase	Sialidase_(EC_3.2.1.18)	Mannose-6-phosphate_isomerase_(EC_5.3.1.8)	Nucleoside_5-triphosphatase_RdgB_(dHAPTP,_dITP,_XTP-specific)_(EC_3.6.1.15)	Ribosomal_large_subunit_pseudouridine_synthase_B_(EC_4.2.1.70)	Central_glycolytic_genes_regulator
TsaC_protein_(YrdC_domain)_required_for_threonylcarbamoyladenosine_t(6)A37_modification_in_tRNA	Heat_shock_protein_60_family_chaperone_GroEL	probable_sodium:sulfate_symporter	Aerobic_cobaltochelatase_CobS_subunit_(EC_6.6.1.2)	C-125_initiation_factor_IF-I,_RNA_polymerase_alpha_subunit_and_ribosomal_proteins,_partial_and_complete_cds	Chalcone_synthase_(EC_2.3.1.74)
Phosphoribosylformylglycinamidine_synthase,_PurS_subunit_(EC_6.3.5.3)	Two-component_transcriptional_response_regulator,_LuxR_family	monooxygenase,_flavin-binding_family	flagellar_protein	6-hexanolactone_hydrolase	Chaperone_protein_DnaJ
Alkaline_phosphodiesterase_I_(EC_3.1.4.1)_/_Nucleotide_pyrophosphatase_(EC_3.6.1.9)	Urease_beta_subunit_(EC_3.5.1.5)	SAM-dependent_methyltransferase_DSY4148_(UbiE_paralog)	Glycine_betaine_ABC_transport_system_permease_protein	Iron-sulfur_binding_electron_transfer_protein	Chaperone_protein_DnaK
Malate_dehydrogenase_(EC_1.1.1.37)	Magnesium_citrate_secondary_transporter	Ulvan-active_sulfatase	putative_methyltransferase	Transcriptional_regulator,_AsnC_family	Chaperone_protein_Hsp33
Stage_II_sporulation_protein_P	N-formylglutamate_deformylase_(EC_3.5.1.68)_[alternative_form]	Putative_cytochrome_P450_139	FIG01235812:_hypothetical_protein	Type_IV_pilus_biogenesis_protein_PilM	Chaperone_protein_HtpG
LSU_m5C1962_methyltransferase_RlmI	Antirestriction_protein		putative_protein	NADH-ubiquinone_oxidoreductase_chain_L_(EC_1.6.5.3)	Chaperone_required_for_the_assembly_of_the_mitochondrial_F1-ATPase
ATP-dependent_RNA_helicase_Atu1833	Nitroreductase_family_protein	tRNA_pseudouridine_synthase_A_(EC_4.2.1.70)	3-oxoacyl-[acyl-carrier-protein]_reductase(_EC:1.1.1.100_)	FIG00783378:_hypothetical_protein	Chaperonin_(heat_shock_protein_33)
Lipoprotein_signal_peptidase_(EC_3.4.23.36)	Cobalt-precorrin-6y_C5-methyltransferase_(EC_2.1.1.-)_/_Cobalt-precorrin-6y_C15-methyltransferase_[decarboxylating]_(EC_2.1.1.-)	Protein_YdcF	FIG00451076:_hypothetical_protein	Sortase_A,_LPXTG_specific	chemotaxis
ATP-dependent_DNA_ligase_(EC_6.5.1.1)_clustered_with_Ku_protein,_LigD	Indole-3-pyruvate_decarboxylase	S-adenosylhomocysteine_deaminase_(EC_3.5.4.28)	Isovaleryl-CoA_dehydrogenase_(EC_1.3.8.4)	Mg/Co/Ni_transporter_MgtE,_CBS_domain-containing	Chemotaxis_protein_CheC_--_inhibitor_of_MCP_methylation
L-aspartate_oxidase_(EC_1.4.3.16)	Protein_often_near_L-alanine-DL-glutamate_epimerase_(cell_wall_recycling)	NADP-specific_glutamate_dehydrogenase_(EC_1.4.1.4)	Adenylate_kinase_(EC_2.7.4.3)	Type_IV_pilus_biogenesis_protein_PilO	Chemotaxis_protein_CheD
Beta-glucanase_precursor_(EC_3.2.1.73)	O-methyltransferase_(EC_2.1.1.-)	Chromate_transport_protein_ChrA	putative_membrane_protein	DNA_polymerase_I_(EC_2.7.7.7)	Chemotaxis_protein_CheV_(EC_2.7.3.-)
Ca(2_)/H(_)_antiporter	Endonuclease_IV_(EC_3.1.21.2)	Nucleoside-diphosphate-sugar_epimerases	ATP_synthase_F0_sector_subunit_a	Helicase_PriA_essential_for_oriC/DnaA-independent_DNA_replication	chemotaxis_protein_CheYIII
2,3-diketo-5-methylthiopentyl-1-phosphate_enolase_(EC_5.3.2.5)	Membrane_protein,_MarC_family	tRNA_(guanine(46)-N(7))-methyltransferase_(EC_2.1.1.33)	FIG01215212:_hypothetical_protein	Cyclohexanone_monooxygenase_(EC_1.14.13.22)	Chemotaxis_protein_methyltransferase_CheR_(EC_2.1.1.80)
2-polyprenyl-6-methoxyphenol_hydroxylase_and_related_FAD-dependent_oxidoreductases	Aliphatic_nitrilase	Aminomethyltransferase_(glycine_cleavage_system_T_protein)_(EC_2.1.2.10)	FIG00545356:_hypothetical_protein	Peroxide_stress_regulator_PerR,_FUR_family	Chemotaxis_regulator_-_transmits_chemoreceptor_signals_to_flagelllar_motor_components_CheY
Aspartokinase_(EC_2.7.2.4)	Urease_gamma_subunit_(EC_3.5.1.5)	Urease_subunit_alpha	carbon_monoxide_dehydrogenase_E_protein	RND_efflux_system,_inner_membrane_transporter_CmeB	Chemotaxis_response_-_phosphatase_CheZ
ATP-dependent_Clp_protease,_ATP-binding_subunit_ClpC_/_Negative_regulator_of_genetic_competence_clcC/mecB	FIG01230249:_hypothetical_protein	Maleylacetoacetate_isomerase_(EC_5.2.1.2)_@_Glutathione_S-transferase,_zeta_(EC_2.5.1.18)	Possible_colicin_V_production_protein	Type_IV_pilus_biogenesis_protein_PilN	Chemotaxis_response_regulator_protein-glutamate_methylesterase_CheB_(EC_3.1.1.61)
S-adenosylmethionine:tRNA_ribosyltransferase-isomerase_(EC_5.-.-.-)	Choloylglycine_hydrolase_(EC_3.5.1.24)	2,4-dihydroxyhept-2-ene-1,7-dioic_acid_aldolase_(EC_4.1.2.52)	Porphobilinogen_synthase_(EC_4.2.1.24)	Transcriptional_regulator_HxlR,_formaldehyde_assimilation	Chitinase_(EC_3.2.1.14)
Type_IV_pilus_biogenesis_protein_PilM	Epoxide_hydrolase_A	[Acyl-carrier-protein]_acetyl_transferase_of_FASI_(EC_2.3.1.38)_/_Enoyl-[acyl-carrier-protein]_reductase_of_FASI_(EC_1.3.1.9)_/_3-hydroxypalmitoyl-[acyl-carrier-protein]_dehydratase_of_FASI_(EC_4.2.1.61)_/_[Acyl-carrier-protein]_malonyl_transferase_of_FASI_(EC_2.3.1.39)_/_[Acyl-carrier-protein]_palmitoyl_transferase_of_FASI_(EC_2.3.1.-)_/_Acyl_carrier_protein_of_FASI_/_3-oxoacyl-[acyl-carrier-pro…	RNA_2',3'-cyclic_phosphodiesterase	DUF1794	Chitosanase_precursor_(EC_3.2.1.132)
2-succinyl-6-hydroxy-2,4-cyclohexadiene-1-carboxylate_synthase	Preprotein_translocase_secY_subunit_(TC_3.A.5.1.1)	5-keto-D-gluconate_5-reductase	Iron-sulfur_cluster_assembly_protein_SufD		Chloramphenicol_acetyltransferase_(EC_2.3.1.28)
Ferredoxin_reductase	Hydroxymethylpyrimidine_phosphate_synthase_ThiC_(EC_4.1.99.17)	Ferredoxin_reductase	Beta-glucoside_bgl_operon_antiterminator,_BglG_family	ATP-dependent_DNA_helicase_UvrD/PcrA	Cholesterol_oxidase_(EC_1.1.3.6)_@_Steroid_Delta(5)->Delta(4)-isomerase_(EC_5.3.3.1)
FIG01232693:_hypothetical_protein		Putrescine_transporter_PotE		Adenylosuccinate_lyase_(EC_4.3.2.2)	Choline_dehydrogenase_(EC_1.1.99.1)
FIG00721233:_hypothetical_protein	Transcriptional_regulator,_IclR_family	ATP-dependent_RNA_helicase_RhlB	Enterobactin_exporter_EntS	2-methylcitrate_synthase_(EC_2.3.3.5)	Choline-sulfatase_(EC_3.1.6.6)
Gamma-glutamyltranspeptidase_(EC_2.3.2.2)	Glycine_betaine_transporter_OpuD	Vancomycin_aglycone_glucosyltransferase	diguanylate_phosphodiesterase		Choloylglycine_hydrolase_(EC_3.5.1.24)
Glutamyl-tRNA_synthetase_(EC_6.1.1.17)		putative_multidrug_resistance_ABC_transporter_ATP-binding/permease_protein_YheH	COG2719:_Uncharacterized_conserved_protein	YbbM_seven_transmembrane_helix_protein	Chorismate_mutase_I_(EC_5.4.99.5)
2,3-dihydroxybenzoate-AMP_ligase_(EC_2.7.7.58)	FIG006789:_Stage_V_sporulation_protein		hypothetical_hydrophilic_protein	Phosphoribosylaminoimidazole-succinocarboxamide_synthase_(EC_6.3.2.6)	Chorismate_mutase_I_(EC_5.4.99.5)_/_2-keto-3-deoxy-D-arabino-heptulosonate-7-phosphate_synthase_I_beta_(EC_2.5.1.54)
Electron_transfer_flavoprotein,_beta_subunit	RNA_polymerase_sigma-70_factor	Narbonolide/10-deoxymethynolide_synthase_PikA2,_modules_3_and_4	putative_periplasmic_protein_kinase_ArgK_and_related_GTPases_of_G3E_family	FIG01243059:_hypothetical_protein	Chorismate_mutase_I_(EC_5.4.99.5)_/_Prephenate_dehydratase_(EC_4.2.1.51)
ATP-dependent_DNA_helicase_RecQ	Heme_O_synthase,_protoheme_IX_farnesyltransferase,_COX10-CtaB	Putative_transcriptional_regulatory_protein	ATP-dependent_DNA_ligase_(EC_6.5.1.1)_LigC	FIG01239998:_hypothetical_protein	Chorismate_mutase_II_(EC_5.4.99.5)
Phosphocarrier_protein_of_PTS_system	2-methylisocitrate_lyase	tRNA_(Guanine37-N1)_-methyltransferase_(EC_2.1.1.31)	Ribosome-binding_factor_A	Pyruvate_kinase_(EC_2.7.1.40)	Chorismate_synthase_(EC_4.2.3.5)
Apocarotenoid-15,15'-oxygenase	3-oxoadipate_CoA-transferase_subunit_A_(EC_2.8.3.6)	Putative_multidrug_export_ATP-binding/permease_protein	Predicted_galactitol_operon_regulator_(Transcriptional_antiterminator),_BglG_family_/_PTS_system,_mannitol/fructose-specific_IIA_component_(EC_2.7.1.69)	Membrane_protein_mosC	Chromate_resistance_protein_ChrB
FIG01229513:_hypothetical_protein	Positive_regulator_of_CheA_protein_activity_(CheW)	Cytochrome_b5_domain_/_Sphingolipid_(R)-alpha-hydroxylase_FAH1_(no_EC)	Medium-chain-fatty-acid--CoA_ligase_(EC_6.2.1.-)	Short-chain_dehydrogenase/reductase_SDR	Chromate_transport_protein_ChrA
Magnesium_and_cobalt_efflux_protein_CorC	Isovaleryl-CoA_dehydrogenase_(EC_1.3.8.4)	2,3-bisphosphoglycerate-independent_phosphoglycerate_mutase_(EC_5.4.2.1)	prolyl_oligopeptidase_family_protein	Two-component_transcriptional_response_regulator_PdtaR,_LuxR_family	chromate_transporter
Anhydro-N-acetylmuramic_acid_kinase_(EC_2.7.1.-)	Maltose/maltodextrin_ABC_transporter,_permease_protein_MalG	Thiamin_pyrophosphokinase_(EC_2.7.6.2)	Aspartyl-tRNA_synthetase_(EC_6.1.1.12)_@_Aspartyl-tRNA(Asn)_synthetase_(EC_6.1.1.23)	Asparagine_synthetase_[glutamine-hydrolyzing]_(EC_6.3.5.4)	Chromosomal_replication_initiator_protein_DnaA
Phosphoenolpyruvate-dihydroxyacetone_phosphotransferase_(EC_2.7.1.121),_ADP-binding_subunit_DhaL	Dipeptidyl_peptidase_IV_in_4-hydroxyproline_catabolic_gene_cluster	Anthranilate_synthase,_amidotransferase_component_(EC_4.1.3.27)_/_Indole-3-glycerol_phosphate_synthase_(EC_4.1.1.48)_/_Phosphoribosylanthranilate_isomerase_(EC_5.3.1.24)	Peptidase,_M16_family	Very-short-patch_mismatch_repair_endonuclease_(G-T_specific)	Chromosome_(plasmid)_partitioning_protein_ParA
Mannan_endo-1,6-alpha-mannosidase_(EC_3.2.1.101)	6-hydroxynicotinate_3-monooxygenase	Bifunctional_cytochrome_P450/NADPH--P450_reductase	Transmembrane_protein_MT2276,_clustered_with_lipoate_gene	PTS_system,_galactitol-specific_IIA_component_(EC_2.7.1.69)	Chromosome_(plasmid)_partitioning_protein_ParB
3'-to-5'_exoribonuclease_RNase_R	Carboxyvinyl-carboxyphosphonate_phosphorylmutase	Putative_glycosyl_hydrolase_of_unknown_function_(DUF1680)	FKBP-type_peptidyl-prolyl_cis-trans_isomerase_FklB_(EC_5.2.1.8)	Thiaminase_II_(EC_3.5.99.2)_involved_in_salvage_of_thiamin_pyrimidine_moiety	Chromosome_initiation_inhibitor
Dihydroneopterin_aldolase_(EC_4.1.2.25)	ATP-dependent_DNA_helicase_RecQ	3'(2'),5'-bisphosphate_nucleotidase	Putative_secreted_protein	FIG00814508:_hypothetical_protein	Chromosome_partition_protein_smc
lactamase_B,_metallo-beta-lactamase_superfamily	Dipeptidyl_aminopeptidases/acylaminoacyl-peptidases	Enoyl-[acyl-carrier-protein]_reductase_[FMN]_(EC_1.3.1.9)	Glutamine_synthetase_type_I_(EC_6.3.1.2)	UDP-galactose-lipid_carrier_transferase_(EC_2.-.-.-)	Chromosome_partitioning_ATPase_in_PFGI-1-like_cluster,_ParA-like
ClpXP_protease_specificity-enhancing_factor_SspBalpha	Cytosolic_Fe-S_cluster_assembling_factor_NBP35	Endopolyphosphatase_(EC_3.6.1.10)	Oxidoreductase	rRNA_methyltransferase	Chromosome_replication_initiation_protein_DnaD
2-amino-4-hydroxy-6-hydroxymethyldihydropteridine_pyrophosphokinase_(EC_2.7.6.3)	Peptidoglycan_N-acetylglucosamine_deacetylase_(EC_3.5.1.-)	5-exo-hydroxycamphor_dehydrogenase		secreted_protein	Chromosome_segregation_ATPases
Efflux_ABC_transporter,_ATP-binding_protein	Pyruvate_decarboxylase_(EC_4.1.1.1)		ZIP_zinc_transporter_family_protein	D-mannonate_oxidoreductase_(EC_1.1.1.57)	Citrate_lyase_beta_chain_(EC_4.1.3.6)
DNA-binding_response_regulator	UDP-N-acetylglucosamine--N-acetylmuramyl-(pentapeptide)_pyrophosphoryl-undecaprenol_N-acetylglucosamine_transferase_(EC_2.4.1.227)	Exopolyphosphatase_(EC_3.6.1.11)	putative_cytochrome_P450_hydroxylase	NAD-specific_glutamate_dehydrogenase_(EC_1.4.1.2)	Citrate_synthase_(si)_(EC_2.3.3.1)
Stage_II_sporulation_serine_phosphatase_for_sigma-F_activation_(SpoIIE)	Stress_response_protein_YsnF	histone_acetyltransferase,_ELP3_family	LacI-family_transcriptional_regulator	Multidrug_resistance_ABC_transporter_ATP-binding_and_permease_protein	Citronellol_and_citronellal_dehydrogenase
Imidazole_glycerol_phosphate_synthase_cyclase_subunit_(EC_4.1.3.-)	Salicylate_hydroxylase_(EC_1.14.13.1)	Exodeoxyribonuclease_III_(EC_3.1.11.2)	Dihydroneopterin_aldolase_(EC_4.1.2.25)	Ribonucleotide_reductase_transcriptional_regulator_NrdR	Citronellyl-CoA_dehydrogenase
Cystathionine_gamma-synthase_(EC_2.5.1.48)	Pyruvate_dehydrogenase_E1_component_(EC_1.2.4.1)	putative_PQQ_enzyme_repeat	Phosphoribosylformylglycinamidine_synthase,_PurS_subunit_(EC_6.3.5.3)	Transcription_elongation_factor_GreB	Class_II_aldolase/adducin_domain_protein
Cysteine_desulfurase_(EC_2.8.1.7)	Ribonuclease_D_(EC_3.1.26.3)	Phosphoadenylyl-sulfate_reductase_[thioredoxin]_(EC_1.8.4.8)	ABC_transporter,_ATP-binding_protein_(cluster_3,_basic_aa/glutamine/opines)	Starvation_sensing_protein_RspA	ClpB_protein
Arylsulfatase_(EC_3.1.6.1)	Succinyl-CoA:3-ketoacid-coenzyme_A_transferase_subunit_A_(EC_2.8.3.5)	Myo-inositol_2-dehydrogenase_1_(EC_1.1.1.18)	Vitamin_B12_ABC_transporter,_permease_component_BtuC	FIG067310:_hypothetical_protein	ClpXP_protease_specificity-enhancing_factor_SspBalpha
Helicase_PriA_essential_for_oriC/DnaA-independent_DNA_replication	Proline_iminopeptidase_(EC_3.4.11.5)	peptidase_S15	N-acetylglucosamine-6-phosphate_deacetylase_(EC_3.5.1.25)	Nickel_import_ATP-binding_protein_NikE	Co2_transporter_containing_CBS_domains
Uracil_phosphoribosyltransferase_(EC_2.4.2.9)_/_Pyrimidine_operon_regulatory_protein_PyrR	Succinyl-CoA:3-ketoacid-coenzyme_A_transferase_subunit_B_(EC_2.8.3.5)	Putative_short-chain_type_dehydrogenase/reductase	Arsenical_resistance_operon_repressor_/_Arsenate_reductase_(EC_1.20.4.1)	putative_Nudix_hydrolase_NudL	CoA_ligase_@_Long-chain_fatty-acid-CoA_ligase_(EC_6.2.1.3),_Mycobacterial_subgroup_FadD5
DINB_PROTEIN	Orotate_phosphoribosyltransferase_(EC_2.4.2.10)	2,4-dichlorophenol_6-monooxygenase	FIG00547662:_hypothetical_protein	Proline_dehydrogenase_(EC_1.5.99.8)_(Proline_oxidase)_/_Delta-1-pyrroline-5-carboxylate_dehydrogenase_(EC_1.5.1.12)	CoA-acylating_propionaldehyde_dehydrogenase
Flagellar_motor_rotation_protein_MotB	Putative_membrane_protein_Q2_colocalized_with_Q	N-acetyl-gamma-glutamyl-phosphate_reductase_(EC_1.2.1.38)_@_Acetylglutamate_kinase_(EC_2.7.2.8)	FIG00820963:_Predicted_deacetylase	Outer_spore_coat_protein_E	CoA-binding_domain_protein
Geranyl-CoA_carboxylase_carboxyl_transferase_subunit_(EC_6.4.1.5)	Signal_peptidase_I_(EC_3.4.21.89)	Orotidine_5'-phosphate_decarboxylase_(EC_4.1.1.23)	FIG01234613:_hypothetical_protein	3-hydroxyacyl-CoA_dehydrogenase_(EC_1.1.1.35)	CoA-disulfide_reductase_(EC_1.8.1.14)
Stress_response_diiron-containing_protein_YciF	FIG01243535:_hypothetical_protein		ABC_transporter,_permease_protein_(cluster_3,_basic_aa/glutamine/opines)	Glycerol-3-phosphate_dehydrogenase_(EC_1.1.5.3)	CoA-disulfide_reductase_(EC_1.8.1.14)_/_Disulfide_bond_regulator
Phosphoadenylyl-sulfate_reductase_[thioredoxin]_(EC_1.8.4.8)_/_Adenylyl-sulfate_reductase_[thioredoxin]_(EC_1.8.4.10)		hypothetical_protein_possibly_connected_to_lactam_utilization_and_allophanate_hydrolase	Dipeptidyl_peptidase_IV	Glucosamine--fructose-6-phosphate_aminotransferase_[isomerizing]_(EC_2.6.1.16)	Coat_F
FIG00451076:_hypothetical_protein	Branched-chain_alpha-keto_acid_dehydrogenase,_E1_component,_alpha_subunit_(EC_1.2.4.4)	glycoside_hydrolase_family_protein	Alkanesulfonates_ABC_transporter_ATP-binding_protein_/_Sulfonate_ABC_transporter,_ATP-binding_subunit_SsuB	DnaK_suppressor_protein	Cob(I)alamin_adenosyltransferase_(EC_2.5.1.17)
aminopeptidase	Copper_resistance_protein_D	Xylulose_kinase_(EC_2.7.1.17)	Iron-dependent_repressor_IdeR/DtxR	putative_oligopeptide_ABC_transporter	Cobalamin_biosynthesis_protein_BluB_@_5,6-dimethylbenzimidazole_synthase,_flavin_destructase_family
Ribosome_small_subunit-stimulated_GTPase_EngC	4-hydroxy-tetrahydrodipicolinate_reductase_(EC_1.17.1.8)	Aspartate_aminotransferase_(EC_2.6.1.1)	Glycolate_dehydrogenase_(EC_1.1.99.14),_subunit_GlcD	D-amino_acid_dehydrogenase_large_subunit_(EC_1.4.99.1)	Cobalamin_biosynthesis_protein_CbiG
tRNA(Ile)-lysidine_synthetase_(EC_6.3.4.19)	Ribosomal_large_subunit_pseudouridine_synthase_B_(EC_4.2.1.70)	Methylated-DNA--protein-cysteine_methyltransferase_(EC_2.1.1.63)	Possible_regulatory_protein_Trx	Glycerol_uptake_facilitator_protein	Cobalamin_biosynthesis_protein_CobG
Lignostilbene-alpha,beta-dioxygenase_isozyme_III	Ligand-binding_SRPBCC_domain_protein_family	GTP-binding_protein_RHO3	Adenosylcobinamide-phosphate_guanylyltransferase_(EC_2.7.7.62)	PhnB_protein	Cobalamin_synthase_(EC_2.7.8.26)
Alpha-ketoglutarate-dependent_taurine_dioxygenase_(EC_1.14.11.17)	Carnitine_monooxygenase_oxygenase_subunit	Membrane-associated_zinc_metalloprotease	Tyrosine_recombinase_XerD	Ribose_5-phosphate_isomerase_B_(EC_5.3.1.6)	Cobalamin-independent_methionine_synthase_II
Inner_membrane_protein_YrbG,_predicted_calcium/sodium:proton_antiporter	Methionine_ABC_transporter_permease_protein	DEAD-box_ATP-dependent_RNA_helicase_CshA_(EC_3.6.4.13)	Methylenetetrahydrofolate_dehydrogenase_(NADP_)_(EC_1.5.1.5)_/_Methenyltetrahydrofolate_cyclohydrolase_(EC_3.5.4.9)	putative_esterase	cobalt_dependent_X-Pro_dipeptidase
Uncharacterized_protein_YbiU	ATPase_component_of_general_energizing_module_of_ECF_transporters	Probable_NreB_protein	Acetyl_xylan_esterase_(EC_3.1.1.41)	Alpha-glucuronidase_(EC_3.2.1.139)	Cobalt-precorrin-2_C20-methyltransferase_(EC_2.1.1.130)
Acetyl-coenzyme_A_synthetase_(EC_6.2.1.1)	L-rhamnonate_dehydratase	Phage_tail_length_tape-measure_protein	Vitamin_B12_ABC_transporter,_B12-binding_component_BtuF	tRNA_pseudouridine_synthase_B_(EC_4.2.1.70)	Cobalt-precorrin-3b_C17-methyltransferase_/_domain_of_unknown_function
Osmotically_inducible_protein_C	Homoserine_dehydrogenase_(EC_1.1.1.3)	Multidrug_resistance_protein_MdtG	23S_rRNA_(guanosine-2'-O-)_-methyltransferase_rlmB_(EC_2.1.1.-)	protein_of_unknown_function_DUF502	Cobalt-precorrin-4_C11-methyltransferase_(EC_2.1.1.133)
6-hydroxy-D-nicotine_oxidase	Ferrichrome-binding_periplasmic_protein_precursor_(TC_3.A.1.14.3)	Proline_racemase	Proposed_lipoate_regulatory_protein_YbeD	FIG005666:_putative_helicase	Cobalt-precorrin-6_synthase,_anaerobic
DNA-directed_RNA_polymerase_beta_subunit_(EC_2.7.7.6)	Phosphate_transport_system_regulatory_protein_PhoU	D-alanine--D-alanine_ligase	Stage_V_sporulation_protein_AB_(SpoVAB)	Cytochrome_oxidase_biogenesis_protein_Sco1/SenC/PrrC,_putative_copper_metallochaperone	Cobalt-precorrin-6x_reductase_(EC_1.3.1.54)
Protein_TraL	HTH-type_transcriptional_regulatory_protein_RaaS		NADH-ubiquinone_oxidoreductase_chain_G_(EC_1.6.5.3)	Protein_export_cytoplasm_protein_SecA_ATPase_RNA_helicase_(TC_3.A.5.1.1)	Cobalt-precorrin-6y_C5-methyltransferase_(EC_2.1.1.-)_/_Cobalt-precorrin-6y_C15-methyltransferase_[decarboxylating]_(EC_2.1.1.-)
Arginine/ornithine_antiporter_ArcD		Cycloartenol_synthase_(EC_5.4.99.8)	ATP_synthase_subunit_delta	Na(_)_H(_)_antiporter_subunit_E	Cobalt-precorrin-8x_methylmutase_(EC_5.4.1.2)
Ribokinase_(EC_2.7.1.15)	HTH-type_transcriptional_regulator_EthR	Linear_gramicidin_synthase_subunit_D	Glutathione_S-transferase_family_protein	Fe-S_OXIDOREDUCTASE_(1.8.-.-)	Cobalt-zinc-cadmium_resistance_protein
Isocitrate_dehydrogenase_[NADP]_(EC_1.1.1.42)	Acetyltransferase	5-nucleotidase_SurE_(EC_3.1.3.5)	FIG00995105:_hypothetical_protein	putative_membrane-associated_phospholipid_phosphatase,_PAP2_superfamily	Cobalt-zinc-cadmium_resistance_protein_CzcA
Methylcrotonyl-CoA_carboxylase_biotin-containing_subunit_(EC_6.4.1.4)	Hydroxymethylglutaryl-CoA_lyase_(EC_4.1.3.4)	3-dehydroshikimate_dehydratase	ABC-type_amino_acid_transport_system,_permease_component	Tryptophan_halogenase	Cobalt-zinc-cadmium_resistance_protein_CzcB
Molybdopterin_biosynthesis_protein_MoeA	Hypothetical_protein_SAV1869	Putative_polysaccharide_deacetylase	protein_of_unknown_function_DUF159	Glutamine_ABC_transporter,_periplasmic_glutamine-binding_protein_(TC_3.A.1.3.2)	Cobalt-zinc-cadmium_resistance_protein_CzcC
Pimeloyl-CoA_synthase_(EC_6.2.1.14)	proposed_amino_acid_ligase_found_clustered_with_an_amidotransferase	Guanine_deaminase_(EC_3.5.4.3)	putative_protein_YwmB	Copper_metallochaperone,_bacterial_analog_of_Cox17_protein	Cobalt-zinc-cadmium_resistance_protein_CzcD
	UDP-glucose:sterol_glucosyltransferase	2,4-dienoyl-CoA_reductase_[NADPH]_(EC_1.3.1.34)	Spore_cortex-lytic_enzyme,_N-acetylglucosaminidase_SleL_(EC_3.2.1.-)	Serine-pyruvate_aminotransferase/archaeal_aspartate_aminotransferase	Cobalt/zinc/cadmium_efflux_RND_transporter,_membrane_fusion_protein,_CzcB_family
Lysine-specific_permease	1-deoxy-D-xylulose_5-phosphate_synthase_(EC_2.2.1.7)	Haloacid_dehalogenase,_type_II_(EC_3.8.1.2)	D-arabino-3-hexulose_6-phosphate_formaldehyde-lyase_(EC_4.1.2.43)	Pantothenate_kinase_(EC_2.7.1.33)	CobN_component_of_cobalt_chelatase_involved_in_B12_biosynthesis
DNA_helicase_INO80	3-demethylubiquinone-9_3-methyltransferase_(EC_2.1.1.64)	Glucose-6-phosphate_1-dehydrogenase_(EC_1.1.1.49)	Phosphoglycolate_phosphatase_(EC_3.1.3.18)	FIG00770383:_hypothetical_protein	CobN-like_chelatase_BtuS_for_metalloporphyrine_salvage
Phthiocerol_synthesis_polyketide_synthase_type_I_PpsC	Oligoendopeptidase_F_(EC_3.4.24.-)	ATPase,_AFG1_family	Serine_protease,_DegP/HtrA,_do-like_(EC_3.4.21.-)	Beta-xylosidase_(EC_3.2.1.37)	Cobyric_acid_synthase_(EC_6.3.5.10)
Aconitate_hydratase_(EC_4.2.1.3)	ABC-type_antimicrobial_peptide_transport_system,_permease_component	Xaa-Pro_aminopeptidase_(EC_3.4.11.9)	5-formyltetrahydrofolate_cyclo-ligase_(EC_6.3.3.2)	Pass1-related_protein	Cobyrinic_acid_A,C-diamide_synthase
D-serine/D-alanine/glycine_transporter	Acetyl-coenzyme_A_synthetase_(EC_6.2.1.1)	Putative_cytochrome_P450_120	FIG01247992:_hypothetical_protein	Mannonate_dehydratase_(EC_4.2.1.8)	Coenzyme_A_ligase
Sialic_acid_transporter_NanT	Delta-1-pyrroline-5-carboxylate_dehydrogenase_(EC_1.5.1.12)	Stringent_starvation_protein_A	2-oxoglutarate_oxidoreductase,_beta_subunit_(EC_1.2.7.3)	2-dehydro-3-deoxygluconate_kinase_(EC_2.7.1.45)	Coenzyme_F420-0:L-glutamate_ligase_@_Coenzyme_F420-1:L-glutamate_ligase
Cardiolipin_synthetase_(EC_2.7.8.-)	Cysteine_synthase_B_(EC_2.5.1.47)	L-amino_acid_dehydrogenase	Chromosome_initiation_inhibitor	N-acetylglucosamine-regulated_TonB-dependent_outer_membrane_receptor	coenzyme_F420-dependent_N5,N10-methylene_tetrahydromethanopterin_reductase
Hypothetical_protein_YfkK	NAD-dependent_malic_enzyme_(EC_1.1.1.38)	Ascorbate_peroxidase_(EC_1.11.1.11)	Mll7752_protein		Coenzyme_F420-dependent_N5,N10-methylene_tetrahydromethanopterin_reductase_and_related_flavin-dependent_oxidoreductases
Guanine_deaminase_(EC_3.5.4.3)	Stage_V_sporulation_protein_involved_in_spore_cortex_synthesis_(SpoVR)	ATP_synthase_epsilon_chain	blasticidin_S_deaminase,_putative	4-Hydroxy-2-oxoglutarate_aldolase_(EC_4.1.3.16)_@_2-dehydro-3-deoxyphosphogluconate_aldolase_(EC_4.1.2.14)	Coenzyme_F420-dependent_oxidoreductase
RidA/YER057c/UK114_superfamily_protein	RsbR,_positive_regulator_of_sigma-B	Peptidoglycan_N-acetylglucosamine_deacetylase_(EC_3.5.1.-)	Helicase,_SNF2/RAD54_family	Ribosome-binding_factor_A	Cof_family_hydrolase
Tyrosine_recombinase_XerD	Peptide_chain_release_factor_2		SAM-dependent_methyltransferase_YafE_(UbiE_paralog)	regulatory_protein,_MarR	Cof-like_hydrolase
Glycine_dehydrogenase_[decarboxylating]_(glycine_cleavage_system_P2_protein)_(EC_1.4.4.2)	Inosine-uridine_preferring_nucleoside_hydrolase_(EC_3.2.2.1)	Trans-aconitate_2-methyltransferase_(EC_2.1.1.144)	FIG00820565:_hypothetical_protein	Phosphoribosylformylglycinamidine_synthase,_synthetase_subunit_(EC_6.3.5.3)_/_Phosphoribosylformylglycinamidine_synthase,_glutamine_amidotransferase_subunit_(EC_6.3.5.3)	COG0398:_uncharacterized_membrane_protein_/_PF00070_family,_FAD-dependent_NAD(P)-disulphide_oxidoreductase
Multi_antimicrobial_extrusion_protein_(Na(_)/drug_antiporter),_MATE_family_of_MDR_efflux_pumps	Quinolone_resistance_transporter	proteasome_regulatory_subunit_Rpn4	Type_I_restriction-modification_system,_specificity_subunit_S_(EC_3.1.21.3)	Periplasmic_beta-glucosidase_(EC_3.2.1.21)	COG0488:_ATPase_components_of_ABC_transporters_with_duplicated_ATPase_domains
Protease_production_regulatory_protein_Hpr_(ScoC)	Alpha-mannosidase_(EC_3.2.1.24)	RND_multidrug_efflux_transporter	FIG01233862:_hypothetical_protein	RNA_polymerase_sigma-70_factor	COG0553:_Superfamily_II_DNA/RNA_helicases,_SNF2_family
Putative_lipoprotein_SAV1865	sugar_transporter_family_protein	rhamnogalacturonan_acetylesterase	Ku_domain_protein	MmpL_family_protein	COG0589:_Universal_stress_protein_UspA_and_related_nucleotide-binding_proteins
Two-component_response_regulator,_malate_(EC_2.7.3.-)	Inner_membrane_protein_translocase_component_YidC,_long_form		Lmbe-related_protein		COG0613,_Predicted_metal-dependent_phosphoesterases_(PHP_family)
L-carnitine_dehydratase/bile_acid-inducible_protein_F_(EC_2.8.3.16)	Acetyltransferase_AcuA,_acetyl-CoA_synthetase_inhibitor	Caffeyl-CoA_reductase-Etf_complex_subunit_CarC	Aspartyl-tRNA(Asn)_amidotransferase_subunit_C_(EC_6.3.5.6)_@_Glutamyl-tRNA(Gln)_amidotransferase_subunit_C_(EC_6.3.5.7)	Imidazole_glycerol_phosphate_synthase_cyclase_subunit_(EC_4.1.3.-)	COG0628:_Predicted_permease
Translation_initiation_factor_3	RNA_methyltransferase,_TrmA_family	Epoxide_hydrolase_A	Hypothetical_protein_YaeJ_with_similarity_to_translation_release_factor	MaoC_family_protein	COG1242:_Predicted_Fe-S_oxidoreductase
Nitrogen_regulatory_protein_P-II	tRNA_nucleotidyltransferase_(EC_2.7.7.21)_(EC_2.7.7.25)	Hydrogen_peroxide-inducible_genes_activator	ATP-dependent_RNA_helicase_HrpA_(EC_3.6.4.13)	Hypothetical_protein_perhaps_functionally_coupled_to_transcription_elongation_factor_GreA	COG1272:_Predicted_membrane_protein_hemolysin_III_homolog
Protein_of_unknown_function_DUF1538	Mannitol-1-phosphate_5-dehydrogenase_(EC_1.1.1.17)	Phthiocerol/phenolphthiocerol_synthesis_polyketide_synthase_type_I_PpsA	FIG00820637::_Acyl_dehydratase	FIG01242378:_hypothetical_protein	COG1306_predicted_glycoside_hydrolase
Response_regulatory_protein	Bifunctional_protein:_zinc-containing_alcohol_dehydrogenase	Putative_serine/threonine_protein_kinase	Methylglyoxal_synthase_(EC_4.2.3.3)	Aminoglycoside_N6'-acetyltransferase_(EC_2.3.1.82)	COG1309:_Transcriptional_regulator
GTP_pyrophosphokinase_(EC_2.7.6.5)	Putative_ATP-dependent_RNA_helicase	Inositol-1-phosphate_synthase_(EC_5.5.1.4)	Oligopeptide_transport_ATP-binding_protein_OppF_(TC_3.A.1.5.1)	FIG023873:_Plasmid_related_protein	COG1399_protein_in_cluster_with_ribosomal_protein_L32p,_Firmicutes_subfamily
	Stage_III_sporulation_protein_AB	[Acyl-carrier-protein]_acetyl_transferase_of_FASI_(EC_2.3.1.38)_/_Enoyl-[acyl-carrier-protein]_reductase_[NADPH,_Si-specific]_(EC_1.3.1.10)_/_3-hydroxypalmitoyl-[acyl-carrier-protein]_dehydratase_of_FASI_(EC_4.2.1.61)_/_[Acyl-carrier-protein]_malonyl_transferase_of_FASI_(EC_2.3.1.39)_/_[Acyl-carrier-protein]_palmitoyl_transferase_of_FASI_(EC_2.3.1.-)	Acetyl-CoA:Cys-GlcN-Ins_acetyltransferase,_mycothiol_synthase_MshD	Phosphoribosyl-ATP_pyrophosphatase_(EC_3.6.1.31)	COG1399_protein,_clustered_with_ribosomal_protein_L32p
PlcB,_ORFX,_ORFP,_ORFB,_ORFA,_ldh_gene	Transmembrane_transport_protein	Allantoicase_(EC_3.5.3.4)	Succinyl-CoA_synthetase,_alpha_subunit-related_enzymes	Hyaluronan_synthase_(EC_2.4.1.212)	COG1496:_Uncharacterized_conserved_protein
DNA_gyrase_subunit_B_(EC_5.99.1.3)	Anthranilate_synthase,_amidotransferase_component_(EC_4.1.3.27)_@_Para-aminobenzoate_synthase,_amidotransferase_component_(EC_2.6.1.85)	Predicted_acyl_esterase/dipeptidyl-peptidase	Ribosomal_RNA_small_subunit_methyltransferase_C_(EC_2.1.1.52)	Dihydrolipoamide_acetyltransferase_component_of_pyruvate_dehydrogenase_complex_(EC_2.3.1.12)	COG1565:_Uncharacterized_conserved_protein
Amidohydrolase_family_enzyme	FIG01233985:_hypothetical_protein	Aldehyde_dehydrogenase_B_(EC_1.2.1.22)	CTP_pyrophosphohydrolase	Na(_)_H(_)_antiporter_subunit_G	COG1649_predicted_glycoside_hydrolase
OrfX	Mn2_/Fe2__transporter,_NRAMP_family	L-asparaginase_(EC_3.5.1.1)	Putative_DNA-binding_protein	Chaperone_protein_HtpG	COG1683:_Uncharacterized_conserved_protein_/_FIG143828:_Hypothetical_protein_YbgA
Sporulation_kinase_E	Cell_division_protein_FtsH_(EC_3.4.24.-)	Succinate_semialdehyde_dehydrogenase		TRAP-type_transport_system,_large_permease_component,_predicted_N-acetylneuraminate_transporter	COG1720:_Uncharacterized_conserved_protein
Hydrolase,_alpha/beta_fold_family	Propionate_catabolism_operon_transcriptional_regulator_of_GntR_family_[predicted]	Putative_flavin-containing_monoamine_oxidase_AofH	glutamate-binding_protein_of_ABC_transporter_system	Succinate_dehydrogenase_cytochrome_b-556_subunit	COG1836
Glutamine-dependent_2-keto-4-methylthiobutyrate_transaminase	Cyanophycin_synthase_(EC_6.3.2.29)(EC_6.3.2.30)	DNA_repair_protein_RecN	putative_glutamate_uptake_system_ATP-binding_protein	FIG01226937:_hypothetical_protein	COG1872
Cysteinyl-tRNA_synthetase_related_protein	Ornithine_aminotransferase	Haloacetate_dehalogenase_H-2	ATP-dependent_Clp_protease_ATP-binding_subunit_ClpA	FIG01042703:_hypothetical_protein	COG1896:_Predicted_hydrolases_of_HD_superfamily
CtaG_protein	Nitrogen_regulatory_protein_P-II	NADH_pyrophosphatase_(EC_3.6.1.22)	putative_acyl-CoA_dehydrogenase	5-methyltetrahydrofolate--homocysteine_methyltransferase_(EC_2.1.1.13)	COG1939:_Ribonuclease_III_family_protein
Beta-mannosidase_(EC_3.2.1.25)	FIG01225754:_hypothetical_protein	Protein-L-isoaspartate_O-methyltransferase	glyoxalase_family_protein,_putative	Aspartyl-tRNA(Asn)_amidotransferase_subunit_C_(EC_6.3.5.6)_@_Glutamyl-tRNA(Gln)_amidotransferase_subunit_C_(EC_6.3.5.7)	COG2102:_Predicted_ATPases_of_PP-loop_superfamily
Phytoene_synthase_(EC_2.5.1.32)	Galactonate_dehydratase_(EC_4.2.1.6)	tRNA-splicing_endonuclease_subunit_SEN2_(EC_3.1.27.9)	FIG003033:_Helicase_domain_protein	[NiFe]_hydrogenase_metallocenter_assembly_protein_HypE	COG2363
Uridine_monophosphate_kinase_(EC_2.7.4.22)	Glycyl-tRNA_synthetase_alpha_chain_(EC_6.1.1.14)	Candidate_type_III_effector_Hop_protein	Probable_Co/Zn/Cd_efflux_system_membrane_fusion_protein	Fructose-bisphosphate_aldolase_class_II_(EC_4.1.2.13)	COG2740:_Predicted_nucleic-acid-binding_protein_implicated_in_transcription_termination
Cell_division_protein_FtsA	Imidazolonepropionase		Dipeptide-binding_ABC_transporter,_periplasmic_substrate-binding_component_(TC_3.A.1.5.2)	Haloalkane_dehalogenase-like_protein_/_AMP-dependent_synthetase/ligase_in_alkane_synthesis_cluster	COG2740:_Predicted_nucleic-acid-binding_protein_implicated_in_transcription_termination_/_ribosomal_protein_L7Ae_family_protein
Cystathionine_gamma-synthase	Adenosylmethionine-8-amino-7-oxononanoate_aminotransferase	Eukaryotic_translation_initiation_factor_3_90_kDa_subunit	8-amino-7-oxononanoate_synthase_(EC_2.3.1.47)	protein_of_unknown_function_DUF932	COG2827:_putative_endonuclease_containing_a_URI_domain
Heterocyst_differentiation_ATP-binding_protein_HepA	Modification_methylase	Carnitine_monooxygenase_oxygenase_subunit	Protein_often_found_in_Actinomycetes_clustered_with_signal_peptidase_and/or_RNaseHII	LSU_m3Psi1915_methyltransferase_RlmH	COG2833:_uncharacterized_protein
Cystathionine_beta-lyase_MetC	Polysaccharide_deacetylase	proteasome_regulatory_subunit_Rpt1	ABC_transporter,_substrate-binding_protein_(cluster_13,_osmolytes)	TRAP-type_transport_system,_periplasmic_component,_predicted_N-acetylneuraminate-binding_protein	COG2907:_Amine_oxidase,_flavin-containing
3-(3-hydroxy-phenyl)propionate/3-hydroxycinnamic_acid_hydroxylase	FMN_reductase_(NADPH)_(EC_1.5.1.38)	Ribonuclease_3	protein_of_unknown_function_DUF1458	Uridine_monophosphate_kinase_(EC_2.7.4.22)	COG3143:_Chemotaxis_protein
Imidazoleglycerol-phosphate_dehydratase_(EC_4.2.1.19)		putative_metallo-hydrolase	Sarcosine_oxidase_beta_subunit_(EC_1.5.3.1)	Dihydroorotate_dehydrogenase_electron_transfer_subunit_(EC_1.3.3.1)	COG3178:_Predicted_phosphotransferase_related_to_Ser/Thr_protein_kinases
FIG01241653:_hypothetical_protein	ABC-type_Fe3_-siderophore_transport_system,_permease_component	RNA_3'-terminal_phosphate_cyclase	Uncharacterized_protein_Sros_7085	Ribosome_small_subunit-stimulated_GTPase_EngC	COG3332
Phytoene_dehydrogenase_(EC_1.14.99.-)	tRNA_dihydrouridine_synthase_B_(EC_1.-.-.-)	5,10-methylenetetrahydrofolate_reductase_(EC_1.5.1.20)	TPR_repeat,_SEL1_subfamily	N-Acetyl-D-glucosamine_ABC_transport_system,_sugar-binding_protein	COG3866_Pectate_lyase
FIG00481719:_hypothetical_protein	Cold_shock_protein_of_CSP_family	L-carnitine_dehydratase/bile_acid-inducible_protein_F_(EC_2.8.3.16)	Glutaredoxin-like_protein_GlrX	Sporulation_regulatory_protein_WhiB	COGs_COG0840
NADH_pyrophosphatase_(EC_3.6.1.22)	SpoU_rRNA_methylase_family_protein	Sterol_24-C-methyltransferase_(EC_2.1.1.41)	Transcriptional_regulator,_HxlR_family	Cyanophycin_synthase_(EC_6.3.2.29)(EC_6.3.2.30)	COGs_COG2002
Imidazole_glycerol_phosphate_synthase_amidotransferase_subunit_(EC_2.4.2.-)	PQQ-dependent_oxidoreductase,_gdhB_family	putative_tartrate_dehydrogenase/decarboxylase_TtuC'	UDP-sulfoquinovose_synthase_(EC_3.13.1.1)	Deblocking_aminopeptidase_(EC_3.4.11.-)_@_Cyanophycinase_2_(EC_3.4.15.6)	COGs_COG2030
FIG00481907:_hypothetical_protein	Cell_wall-binding_protein	ClpB_protein	Transcriptional_regulator,_CdaR-family	Probable_NreB_protein	COGs_COG3737
Membrane_protein_involved_in_the_export_of_O-antigen,_teichoic_acid_lipoteichoic_acids	Ribosomal_RNA_large_subunit_methyltransferase_A_(EC_2.1.1.51)	RNA_polymerase_sigma_factor	Auxin_Efflux_Carrier	COG1306_predicted_glycoside_hydrolase	Cold_shock_protein_CspA
FIG01230080:_hypothetical_protein	Adenine_phosphoribosyltransferase	Carbonic_anhydrase_(EC_4.2.1.1)	Cell_division_trigger_factor_(EC_5.2.1.8)		Cold_shock_protein_CspC
ABC-type_antimicrobial_peptide_transport_system,_ATPase_component	FAD-dependent_oxidoreductase	Aspartokinase_(EC_2.7.2.4)_/_Homoserine_dehydrogenase_(EC_1.1.1.3)	Acetylornithine_deacetylase/Succinyl-diaminopimelate_desuccinylase_and_related_deacylases	RNA_polymerase_sigma_factor_for_flagellar_operon	Cold_shock_protein_CspG
DNA_mismatch_repair_protein_MutS	Two-component_system_sensor_histidine_kinase	proteasome_subunit_beta2_(EC_3.4.25.1)	CblZ,_a_non-orthologous_displasment_for_Alpha-ribazole-5'-phosphate_phosphatase	Tricarboxylate_transport_protein_TctC	Cold_shock_protein_of_CSP_family
FIG01233928:_hypothetical_protein	FIG019045:_long_form_Mg-chelase_associated_protein_with_vWA_domain	Transcription_initiation_factor_IIF_alpha_subunit	Adenosine_deaminase_(EC_3.5.4.4)	FIG01237363:_hypothetical_protein	Colicin_V_production_protein
Tyrosyl-tRNA_synthetase_(EC_6.1.1.1)	Methionyl-tRNA_synthetase_(EC_6.1.1.10)	Futalosine_hydrolase	Alpha-methylacyl-CoA_racemase_(EC_5.1.99.4)	Sorbitol_dehydrogenase_(EC_1.1.1.14)	colicin_V_secretion_ABC_transporter_ATP-binding_protein
3-oxoacyl-[acyl-carrier-protein]_reductase_FabG	Catalase_(EC_1.11.1.6)	Pectin_lyase_precursor_(EC_4.2.2.10)	1-acyl-sn-glycerol-3-phosphate_acyltransferase_(EC_2.3.1.51)	Cell_division_protein_FtsI_[Peptidoglycan_synthetase]_(EC_2.4.1.129)	ComA_operon_protein_2
Predicted_maltose_transporter_MalT	Dihydropyrimidine_dehydrogenase_[NADP_]_(EC_1.3.1.2)	Ferredoxin--NADP_reductase	3-methyl-2-oxobutanoate_hydroxymethyltransferase_(EC_2.1.2.11)	YlxP-like_protein	comE_operon_protein_1,_putative
Valyl-tRNA_synthetase_(EC_6.1.1.9)_@_Valyl-tRNA_synthetase_(EC_6.1.1.9),_mitochondrial	NAD(P)HX_epimerase_/_NAD(P)HX_dehydratase	Cystathionine_beta-lyase_MetC		Threonine_synthase_(EC_4.2.3.1)	ComF_operon_protein_A,_DNA_transporter_ATPase
NAD/NADP-dependent_betaine_aldehyde_dehydrogenase	YibE/F_family_membrane_protein	Cystathionine_gamma-synthase	3-isopropylmalate_dehydratase_small_subunit_(EC_4.2.1.33)	Nitrogen_regulatory_protein_P-II	ComK_regulator
Protein_serine/threonine_phosphatase_PrpC,_regulation_of_stationary_phase	Glyoxalase_family_protein	Copper-containing_nitrite_reductase_(EC_1.7.2.1)		Phosphoenolpyruvate_carboxylase_(EC_4.1.1.31)	competence_lipoprotein_ComL,_putative
Serine_protease,_DegP/HtrA,_do-like_(EC_3.4.21.-)	DNA_polymerase_III_beta_subunit_(EC_2.7.7.7)	Peroxisomal_acyl-coenzyme_A_oxidase_(EC_1.3.3.6)	NAD(P)H_dehydrogenase_(quinone),_Type_IV_(EC_1.6.5.2)	two-component_system_sensor_kinase	Competence_protein_CoiA
tRNA_dihydrouridine_synthase_B_(EC_1.-.-.-)	Cell_division_protein_CrgA	proteasome_subunit_beta6_(EC_3.4.25.1)	putative_guanidinium_efflux_system_subunit_GdnD	Cysteine_synthase_B_(EC_2.5.1.47)	Competence_protein_F_homolog,_phosphoribosyltransferase_domain
Arginine_utilization_regulatory_protein_RocR	Sorbitol_dehydrogenase_(EC_1.1.1.14)	IS21_family_transposase_ISBmu3	Nitrilotriacetate_monooxygenase_component_B_(EC_1.14.13.-)	Positive_regulator_of_phenol_hydroxylase	Competence_transcription_factor
Protein-L-isoD(D-D)_O-methyltransferase	Ubiquinol--cytochrome_c_reductase,_cytochrome_B_subunit_(EC_1.10.2.2)	DNA_topoisomerase_I_(EC_5.99.1.2)	Succinyl-CoA:3-ketoacid-coenzyme_A_transferase_subunit_B_(EC_2.8.3.5)	Anthranilate_synthase,_amidotransferase_component_(EC_4.1.3.27)_@_Para-aminobenzoate_synthase,_amidotransferase_component_(EC_2.6.1.85)	Conjugal_transfer_protein
Putative_inactive_phenolphthiocerol_synthesis_polyketide_synthase_type_I_Pks15	Similarity	Outer_membrane_protein_assembly_factor_BamA	Cytoplasmic_membrane_protein_FsxA	Transcriptional_repressor_of_the_fructose_operon,_DeoR_family	Conjugative_transfer_protein_TrbB
Conjugative_transfer_protein_TrbB	Stage_II_sporulation_serine_phosphatase_for_sigma-F_activation_(SpoIIE)	Lysyl-tRNA_synthetase_(class_II)_(EC_6.1.1.6),_mitochondrial	Arsenical_resistance_operon_repressor	D-tyrosyl-tRNA(Tyr)_deacylase_(EC_3.6.1.n1)	Conjugative_transfer_protein_TrbC
Ribonuclease_J2_(endoribonuclease_in_RNA_processing)	FIG00448179:_hypothetical_protein	3-hydroxyisobutyrate_dehydrogenase	3-methylmercaptopropionyl-CoA_dehydrogenase_(DmdC)	Cytochrome_c_oxidase_polypeptide_I_(EC_1.9.3.1)	Conjugative_transfer_protein_TrbD
Chromo_domain-containing_protein_1		Phospholipase_C_(EC_3.1.4.3)	Methyl-accepting_chemotaxis_protein	ABC_transporter,_membrane_spanning_protein_[sugar]	Conjugative_transfer_protein_TrbE
DNA-3-methyladenine_glycosylase_II_(EC_3.2.2.21)	Probable_arabinosyltransferase_A_(EC_2.4.2.-)	Tyrosine_decarboxylase	Phosphoribosylaminoimidazole-succinocarboxamide_synthase_(EC_6.3.2.6)	Magnesium_and_cobalt_efflux_protein_CorC	Conjugative_transfer_protein_TrbF
Glutaredoxin_3_(Grx2)	Ferric_iron_ABC_transporter,_ATP-binding_protein	putative_phosphoglycerate_mutase_family_protein	Ribonuclease_E_(EC_3.1.26.12)	hydrolase,_carbon-nitrogen_family	Conjugative_transfer_protein_TrbG
Stage_III_sporulation_protein_AH	Glucosamine--fructose-6-phosphate_aminotransferase_[isomerizing]_(EC_2.6.1.16)	putative_transport_protein	Hypothetical_protein_SAV1845	Iron_compound_ABC_transporter,_ATP-binding_protein	Conjugative_transfer_protein_TrbI
Transcriptional_regulator,_Cro/CI_family	Nickel-cobalt-cadmium_resistance_protein_NccX	Protein_export_cytoplasm_protein_SecA_ATPase_RNA_helicase_(TC_3.A.5.1.1)	ATP-dependent_helicase_hrpA	Zinc_ABC_transporter,_periplasmic-binding_protein_ZnuA	Conjugative_transfer_protein_TrbJ
Ribonucleotide_reductase_of_class_Ia_(aerobic),_alpha_subunit_(EC_1.17.4.1)	FIG074102:_hypothetical_protein	putative_zinc-type_alcohol_dehydrogenase-like_protein_YdjJ	Cystathionine_gamma-synthase_(EC_2.5.1.48)	HTH-type_transcriptional_regulator_GltC	Conjugative_transfer_protein_TrbL
Late_competence_protein_ComEA,_DNA_receptor		Bis(5'-nucleosyl)-tetraphosphatase,_symmetrical_(EC_3.6.1.41)	N-Acetyl-D-glucosamine_ABC_transport_system,_permease_protein_2	Formate_dehydrogenase-O,_major_subunit_(EC_1.2.1.2)	CONSERVED_13E12_REPEAT_FAMILY_PROTEIN
Cell_wall_endopeptidase,_family_M23/M37	Putative_fluoride_ion_transporter_CrcB	Uncharacterized_protein_EC-HemY,_likely_associated_with_heme_metabolism_based_on_gene_clustering_with_hemC,_hemD_in_Proteobacteria_(unrelated_to_HemY-type_PPO_in_GramPositives)	FIG018171:_hypothetical_protein_of_Cupin_superfamily		Conserved_hypothetical_integral_membrane_protein_YrbE1A
diguanylate_phosphodiesterase	FIG01249919:_hypothetical_protein	Inositol-1-monophosphatase_(EC_3.1.3.25)	RNA_binding_methyltransferase_FtsJ_like	Putative_oxidoreductase	Conserved_hypothetical_integral_membrane_protein_YrbE1B
Leucine_dehydrogenase_(EC_1.4.1.9)		FIG01245128:_hypothetical_protein	FIG01226168:_hypothetical_protein	UbiD_family_decarboxylase_associated_with_menaquinone_via_futalosine	conserved_hypothetical_protein
monooxygenase,_flavin-binding_family	L-lactate_dehydrogenase	Lignostilbene-alpha,beta-dioxygenase_isozyme_I	Biotin_carboxylase_of_acetyl-CoA_carboxylase_(EC_6.3.4.14)_/_Biotin_carboxyl_carrier_protein_of_acetyl-CoA_carboxylase	Cell_division_protein_FtsQ	conserved_hypothetical_protein_[Pyrococcus_horikoshii]
Chemotaxis_protein_methyltransferase_CheR_(EC_2.1.1.80)	ATPase_component_BioM_of_energizing_module_of_biotin_ECF_transporter	Threonyl-tRNA_synthetase_(EC_6.1.1.3),_mitochondrial	Strictosidine_synthase_precursor		Conserved_hypothetical_protein_2001
Phenylalanyl-tRNA_synthetase_beta_chain_(EC_6.1.1.20)	MCE-family_protein_Mce1C	Diacylglycerol_cholinephosphotransferase_(EC_2.7.8.2)_/_Ethanolaminephosphotransferase_(EC_2.7.8.1)	NAD-dependent_protein_deacetylase_of_SIR2_family	Manganese-dependent_inorganic_pyrophosphatase_(EC_3.6.1.1)	conserved_hypothetical_protein_in_cyt_c_oxidase_gene_clusters
Copper_metallochaperone,_bacterial_analog_of_Cox17_protein	FIG01226072:_hypothetical_protein	Acetolactate_synthase_large_subunit_(EC_2.2.1.6)	Thymidylate_kinase_(EC_2.7.4.9)	Protein-L-isoD(D-D)_O-methyltransferase	CONSERVED_MEMBRANE_PROTEIN
Ribosomal_RNA_small_subunit_methyltransferase_D_(EC_2.1.1.-)	Glutamine_ABC_transporter,_periplasmic_glutamine-binding_protein_(TC_3.A.1.3.2)	Possible_pyrimidine-degrading_protein_DUF1688	TRAP_dicarboxylate_transporter,_DctM_subunit,_unknown_substrate_6	B12_binding_domain_/_kinase_domain_/_Methylmalonyl-CoA_mutase_(EC_5.4.99.2)	conserved_membrane_protein_ML1361
Dihydroxy-acid_dehydratase_(EC_4.2.1.9)	FIG01125965:_hypothetical_protein	FIG018171:_hypothetical_protein_of_Cupin_superfamily	Histidinol-phosphate_aminotransferase_(EC_2.6.1.9)	Probable_serine/threonine-protein_kinase_yabT_(EC_2.7.11.1)	conserved_membrane_protein,_putative_ribonuclease
Cobalt-precorrin-3b_C17-methyltransferase_/_domain_of_unknown_function	Deoxyribodipyrimidine_photolyase_(EC_4.1.99.3)	CHAT_domain_peptidase	Metal-dependent_hydrolases_of_the_beta-lactamase_superfamily_I	N5,N10-methylenetetrahydromethanopterin_reductase-related_protein,_SCO6416-type	conserved_protein_of_unknown_function
Pseudooxynicotine_oxidase	FIG01246117:_hypothetical_protein	N5-carboxyaminoimidazole_ribonucleotide_mutase_(EC_5.4.99.18)		NAD-dependent_dehydrogenase_(EC_1.1.1.18)	Conserved_protein_YfhJ
Unspecified_monosaccharide_ABC_transport_system,_permease_component_Ia_(FIG025991)_/_Unspecified_monosaccharide_ABC_transport_system,_permease_component_Ib_(FIG143636)	hydrolase,_CocE/NonD_family	2,3-diketo-5-methylthiopentyl-1-phosphate_enolase-phosphatase_(EC_3.1.3.77)	S-adenosylmethionine:tRNA_ribosyltransferase-isomerase_(EC_5.-.-.-)	Carbonic_anhydrase_(EC_4.2.1.1)	Conserved_protein_YqhG
Unspecified_monosaccharide_ABC_transport_system,_permease_component_2	4,4'-diapophytoene_desaturase_(4,4'-diapolycopene-forming)	Flavodoxin_reductases_(ferredoxin-NADPH_reductases)_family_1	N-Acetyl-D-glucosamine_ABC_transport_system,_sugar-binding_protein	Membrane_proteins_related_to_metalloendopeptidases	CopG_protein
FIG01232609:_hypothetical_protein	FIG097052:_Sugar_transporter	2-polyprenyl-6-methoxyphenol_hydroxylase_and_related_FAD-dependent_oxidoreductases	Anthranilate_synthase,_amidotransferase_component_(EC_4.1.3.27)_@_Para-aminobenzoate_synthase,_amidotransferase_component_(EC_2.6.1.85)	Hypothetical_protein_GBAA1985_associated_with_anthrachelin_biosynthesis,_unique	copper_amine_oxidase_domain_protein
Proline/sodium_symporter_PutP_(TC_2.A.21.2.1)_@_Propionate/sodium_symporter	Bacterioferritin	Dephospho-CoA_kinase	minor_extracellular_serine_protease	UbiX_family_decarboxylase_associated_with_menaquinone_via_futalosine	Copper_binding_protein,_plastocyanin/azurin_family
Deoxyribose-phosphate_aldolase_(EC_4.1.2.4)	Aldehyde_dehydrogenase_(EC_1.2.1.3),_PaaZ	Arsenite_methyltransferase	Holliday_junction_DNA_helicase_RuvB	Electron_transfer_flavoprotein,_alpha_subunit	Copper_chaperone
NADPH-dependent_curcumin_reductase	ABC-type_transporter,_permease_component	UDP-N-acetyl-D-glucosamine_6-dehydrogenase	Protein_serine/threonine_phosphatase_PrpC,_regulation_of_stationary_phase	2-C-methyl-D-erythritol_4-phosphate_cytidylyltransferase_(EC_2.7.7.60)	Copper_chaperone_CopZ
16S_rRNA_(guanine(966)-N(2))-methyltransferase_(EC_2.1.1.171)	Sterol_desaturase	radical_activating_enzyme	FIG187021:_hypothetical_protein	3-carboxy-cis,cis-muconate_cycloisomerase_(EC_5.5.1.2)	Copper_metallochaperone,_bacterial_analog_of_Cox17_protein
3-isopropylmalate_dehydratase_large_subunit_(EC_4.2.1.33)	Nicotinamidase_(EC_3.5.1.19)	Nitrilase_(EC_3.5.5.7)	probable_regulatory_protein	Protein-tyrosine_kinase_(EC_2.7.1.112)	Copper_resistance_protein_C
Predicted_transcriptional_regulator_LiuR_of_leucine_degradation_pathway,_MerR_family	Conserved_hypothetical_integral_membrane_protein_YrbE1B	probable_iron_binding_protein_from_the_HesB_IscA_SufA_family	ABC-type_multidrug_transport_system,_permease_component	Alpha-methylacyl-CoA_racemase_(EC_5.1.99.4)	Copper_resistance_protein_CopC
tRNA_(Guanine37-N1)_-methyltransferase_(EC_2.1.1.31)	FIG00774243:_hypothetical_protein_YlaN	V-type_ATP_synthase_subunit_D_(EC_3.6.3.14)	Serine/threonine_protein_kinase_PrkC,_regulator_of_stationary_phase	TRAP-type_uncharacterized_transport_system,_fused_permease_component	Copper_resistance_protein_D
Eukaryotic_translation_initiation_factor_4E		COG2907:_Amine_oxidase,_flavin-containing	Argininosuccinate_lyase_(EC_4.3.2.1)	High-affinity_choline_uptake_protein_BetT	Copper-containing_nitrite_reductase_(EC_1.7.2.1)
HflC_protein	tRNA_pseudouridine_synthase_A_(EC_4.2.1.70)	Multidrug_resistance_ABC_transporter_ATP-binding/permease_protein_BmrA	Holliday_junction_DNA_helicase_RuvA	TsaD/Kae1/Qri7_protein,_required_for_threonylcarbamoyladenosine_t(6)A37_formation_in_tRNA	Copper-sensing_two-component_system_response_regulator_CpxR
PQQ-dependent_oxidoreductase,_gdhB_family	G:T/U_mismatch-specific_uracil/thymine_DNA-glycosylase	putative_serine/threonine-protein_kinase_PkwA	bypass-of-forespore_protein_C,_putative	3-hydroxybutyryl-CoA_dehydrogenase_(EC_1.1.1.157)	Copper-translocating_P-type_ATPase_(EC_3.6.3.4)
Aminoglycoside_phosphotransferase	Arginase_(EC_3.5.3.1)	V-type_ATP_synthase_subunit_A_(EC_3.6.3.14)_@_intein-containing	Response_regulator_of_zinc_sigma-54-dependent_two-component_system	probable_exported_protease_[EC:3.4.-.-]	Copper(I)_chaperone_CopZ
Glutaredoxin-like_protein_NrdH	Single-stranded_DNA-binding_protein		Tautomerase	Carboxyl-terminal_protease_(EC_3.4.21.102)	Coproporphyrinogen_III_oxidase,_aerobic_(EC_1.3.3.3)
Succinate-semialdehyde_dehydrogenase_[NAD]_(EC_1.2.1.24)	Trk_system_potassium_uptake_protein_TrkA	Haloalkane_dehalogenase	Translation_elongation_factor_Ts	FIG00945285:_putative_DNA-binding_protein	Coproporphyrinogen_III_oxidase,_oxygen-independent_(EC_1.3.99.22)
Cytochrome_c_oxidase,_subunit_IV_(EC_1.9.3.1)	Phage_peptidoglycan_binding_endopeptidase	Protein_arginine_N-methyltransferase_HSL7_(EC_2.1.1.320)	Creatinine_amidohydrolase_(EC_3.5.2.10)	Formate_dehydrogenase_chain_D_(EC_1.2.1.2)	Cortex_morphogenetic_protein_A
FIG00783850:_hypothetical_protein	FIG01232034:_hypothetical_protein	Heat_shock_protein_FtsJ/RrmJ	L-ribulose-5-phosphate_4-epimerase_(EC_5.1.3.4)	Heptaprenyl_diphosphate_synthase_component_II_(EC_2.5.1.30)	CotS-related_protein
Renalase_(EC_1.6.3.5),_oxidases_1,2-dihydro-_and_1,6-dihydro-_beta-NAD(P)H_isomers_back_to_NAD(P)	solute_carrier_family_20_(phosphate_transporter),_member_1	ADA_regulatory_protein_/_Methylated-DNA--protein-cysteine_methyltransferase_(EC_2.1.1.63)	FIG01226626:_hypothetical_protein	Fumarylacetoacetate_hydrolase_family_protein	CrcB_protein
6-carboxytetrahydropterin_synthase_(EC_4.1.2.50)_@_Queuosine_biosynthesis_QueD,_PTPS-I	Phosphate_transport_system_permease_protein_PstA_(TC_3.A.1.7.1)	Zn-dependent_dipeptidase-like_protein	Alpha-aspartyl_dipeptidase_Peptidase_E_(EC_3.4.13.21)	Competence_protein_CoiA	Creatinine_amidohydrolase_(EC_3.5.2.10)
Prolipoprotein_diacylglyceryl_transferase_(EC_2.4.99.-)	FIG00820327:_hypothetical_protein		Manganese_catalase_(EC_1.11.1.6)	FIG00511251:_hypothetical_protein	Crossover_junction_endodeoxyribonuclease_RuvC_(EC_3.1.22.4)
Epoxyqueuosine_(oQ)_reductase_QueG	Conserved_hypothetical_integral_membrane_protein_YrbE1A	N-ethylmaleimide_reductase		DNA-damage-inducible_protein_F	CsdL_(EC-YgdL)_protein_of_the_HesA/MoeB/ThiF_family,_part_of_the_CsdA-E-L_sulfur_transfer_pathway
Phenylalanyl-tRNA_synthetase_alpha_chain_(EC_6.1.1.20)	Branched-chain_alpha-keto_acid_dehydrogenase,_E1_component,_beta_subunit_(EC_1.2.4.4)	Probable_bifunctional_P-450/NADPH-P450_reductase_CypD	Aspartate-semialdehyde_dehydrogenase_(EC_1.2.1.11)	UDP-3-O-[3-hydroxymyristoyl]_N-acetylglucosamine_deacetylase_(EC_3.5.1.108)	CtaG_protein
Copper_resistance_protein_D	Protein_yceI_precursor	RNA_3'-terminal_phosphate_cyclase_(EC_6.5.1.4)	Uncharacterized_MFS-type_transporter	FIG00996461:_hypothetical_protein	CTP_pyrophosphohydrolase
Transmembrane_component_of_general_energizing_module_of_ECF_transporters	D-alanyl-D-alanine_carboxypeptidase_(EC_3.4.16.4)	Mono(2-hydroxyethyl)_terephthalate_hydrolase	Putative_nucleoside-diphosphate-sugar_epimerase	medium-chain-fatty-acid--CoA_ligase	CTP_synthase_(EC_6.3.4.2)
Glycyl-tRNA_synthetase_alpha_chain_(EC_6.1.1.14)	FIG01967133:_Putative_secreted_protein	NADH-ubiquinone_oxidoreductase_chain_B_(EC_1.6.5.3)	DNA_topoisomerase_I_(EC_5.99.1.2)	Probable_serine/threonine-protein_kinase_Sps1_(EC_2.7.11.1)	Cu(I)-responsive_transcriptional_regulator
DNA_repair_protein_RadC	Quinolinate_synthetase_(EC_2.5.1.72)	Ribosome_biogenesis_GTPase_A	Two-component_sensor_histidine_kinase_PleC		Curli_production_assembly/transport_component_CsgG
Flagellar_basal-body_rod_protein_FlgC	Carbamoyl-phosphate_synthase_small_chain_(EC_6.3.5.5)	AMP_deaminase_(EC_3.5.4.6)	FIG00512421:_hypothetical_protein	Ribosomal_protein_L11_methyltransferase_(EC_2.1.1.-)	Cyanoglobin
1-deoxy-D-xylulose_5-phosphate_synthase_(EC_2.2.1.7)	RibT_protein	Lycopene_beta_cyclase_(EC_1.14.-.-)	Cobalt-zinc-cadmium_resistance_protein_CzcB	Xylose_isomerase_(EC_5.3.1.5)	Cyanophycin_synthase_(EC_6.3.2.29)(EC_6.3.2.30)
Glutathione-regulated_potassium-efflux_system_protein_KefB	Catabolite_control_protein_B	FIG000605:_protein_co-occurring_with_transport_systems_(COG1739)	Sulfide:quinone_oxidoreductase,_Type_III	Sulfur_oxidation_protein_SoxZ	cyanuric_acid_amidohydrolase
putative_phosphoribosyl-AMP_cyclohydrolase	Nudix_hydrolase_family_protein	Acetolactate_synthase_small_subunit_(EC_2.2.1.6)	INTEGRAL_MEMBRANE_PROTEIN_(Rhomboid_family)	ABC-type_sugar_transport_systems,_permease_components	Cyclase
Flagellar_biosynthesis_protein_FliZ	FIG00820637::_Acyl_dehydratase	3-oxoacyl-coenzyme_A_reductase_of_elongase_(EC_1.1.1.62)	phosphoglycerate_mutase_GpmB	Homoserine_O-acetyltransferase_(EC_2.3.1.31)	Cyclic_AMP_receptor_protein
2-dehydro-3-deoxygluconate_kinase_(EC_2.7.1.45)	Dipeptide_transport_system_permease_protein_DppB_(TC_3.A.1.5.2)	Galactose-1-phosphate_uridylyltransferase_(EC_2.7.7.10)	GcvR-like_protein	FIG00480988:_hypothetical_protein	Cyclohexanone_monooxygenase_(EC_1.14.13.22)
Cell_division_transporter,_ATP-binding_protein_FtsE_(TC_3.A.5.1.1)	PUTATIVE_TRANSFERASE_PROTEIN(_EC:2.-_)	Probable_protein_tyrosine_phosphatase_of_the_Cdc25-like_phosphatase_family	Asparagine_synthetase_[glutamine-hydrolyzing]_(EC_6.3.5.4)_YisO	Beta-ketoadipate_enol-lactone_hydrolase,_putative	Cyclopentanol_dehydrogenase
RNA_binding_methyltransferase_FtsJ_like	Cation/H__antiporter_@_Vacuolar	metal-dependent_phosphohydrolase_HD_domain-containing_protein_/_contains_Pfam_profile_PF01966:_HD_domain	FIG011178:_rRNA_methylase	alpha/beta_hydrolase_fold	Cyclopropane-fatty-acyl-phospholipid_synthase_(EC_2.1.1.79)
N-methylhydantoinase_(ATP-hydrolyzing)_(EC_3.5.2.14)	Magnesium_and_cobalt_efflux_protein_CorC	Pentalenene_oxygenase	Protein_of_unknown_function_DUF1446	Lysyl-tRNA_synthetase_(class_II)_(EC_6.1.1.6)	Cyclopropane-fatty-acyl-phospholipid_synthase_(EC_2.1.1.79),_plant_type
ubiquinol_cytochrome_C_oxidoreductase,_cytochrome_C1_subunit	Putative_amidase_MSMEG_2521			Type_IV_pilus_biogenesis_protein_PilZ	Cyclopropane-fatty-acyl-phospholipid_synthase-like_protein,_clusters_with_FIG005069
Protein-N(5)-glutamine_methyltransferase_PrmC,_methylates_polypeptide_chain_release_factors_RF1_and_RF2	Uncharacterized_protein_UPF0344	UDP-N-acetylglucosamine--dolichyl-phosphate_N-acetylglucosaminephosphotransferase_(EC_2.7.8.15)	3-hydroxybutyryl-CoA_dehydrogenase_(EC_1.1.1.157)	Endoribonuclease_L-PSP	Cys_regulon_transcriptional_activator_CysB
FIG00831056:_hypothetical_protein	Vitamin_B12_ABC_transporter,_ATPase_component_BtuD	Exonuclease_SbcC	AP_endonuclease,_family_protein_2	Phospholipid/glycerol_acyltransferase	Cys-tRNA(Pro)_deacylase_YbaK
Cobalt-zinc-cadmium_resistance_protein	Alanine_dehydrogenase_(EC_1.4.1.1)	Dicarboxylic_amino_acid_permease	Tryptophan_synthase_beta_chain_like_(EC_4.2.1.20)	Ribonuclease_Z_(EC_3.1.26.11)	Cystathionine_beta-lyase_(EC_4.4.1.8)
Restriction_enzyme_BgcI_subunit_beta	Alpha-ketoglutarate-dependent_taurine_dioxygenase	NADPH-dependent_aldo-keto_reductase,_similarity_to_GRE3,_stress-induced_in_yeast	Uncharacterized_iron_compound_ABC_uptake_transporter,_permease_protein	Purine_nucleoside_phosphorylase_(EC_2.4.2.1)	Cystathionine_beta-lyase,_type_II_(EC_4.4.1.8)
Twin-arginine_translocation_protein_TatC	Carbamoyl-phosphate_synthase_large_chain_(EC_6.3.5.5)	Translation_initiation_factor_IF-3	ADP-ribose_pyrophosphatase	Urease_alpha_subunit_(EC_3.5.1.5)	Cystathionine_beta-synthase_(EC_4.2.1.22)
RNA_polymerase_sigma_factor_SigB	2,3-dihydroxybenzoate-AMP_ligase_(EC_2.7.7.58)	ATP-grasp_ligase_forming_mycosporine-glycine,_MysC	FIG013761:_LmbE_family_protein	Heme_A_synthase,_cytochrome_oxidase_biogenesis_protein_Cox15-CtaA	Cystathionine_gamma-lyase_(EC_4.4.1.1)
Translation_initiation_factor_2	Cysteinyl-tRNA_synthetase_related_protein	Demethyl_4-deoxygadusol_synthase_MysA	Cytochrome_c-type_biogenesis_protein_CcmG/DsbE,_thiol:disulfide_oxidoreductase	Probable_major_facilitator_superfamily_(MFS)_transporter	Cystathionine_gamma-synthase_(EC_2.5.1.48)
Phosphonate_ABC_transporter_ATP-binding_protein_(TC_3.A.1.9.1)	Exoglucanase_A	Siderophore_biosynthesis_diaminobutyrate--2-oxoglutarate_aminotransferase_(EC_2.6.1.76)	Phospho-N-acetylmuramoyl-pentapeptide-transferase_(EC_2.7.8.13)	Xylitol_oxidase	Cysteine_desulfurase_(EC_2.8.1.7)
FIG01226045:_hypothetical_protein	Osmosensitive_K__channel_histidine_kinase_KdpD_(EC_2.7.3.-)	Uncharacterized_protein_YesU	phosphotransferase_system_PTS,_EIIB_protein	Probable_ABC_transporter_permease_protein_PH1215	Cysteine_desulfurase_(EC_2.8.1.7),_SufS_subfamily
Periplasmic_beta-glucosidase_(EC_3.2.1.21)	Aconitate_hydratase_(EC_4.2.1.3)_@_2-methylisocitrate_dehydratase_(EC_4.2.1.99)	Gamma-glutamyltranspeptidase_(EC_2.3.2.2)	ATP-dependent_DNA_helicase_RecQ	FIG01233838:_hypothetical_protein	Cysteine_synthase_(EC_2.5.1.47)
Outer_spore_coat_protein_E	Predicted_acyl_esterase/dipeptidyl-peptidase	Gamma-glutamyltranspeptidase_(EC_2.3.2.2)_@_Glutathione_hydrolase_(EC_3.4.19.13)		Polymer-forming_bactofilin	Cysteine_synthase_B_(EC_2.5.1.47)
Phosphoacetylglucosamine_mutase_(EC_5.4.2.3)	Heme_A_synthase,_cytochrome_oxidase_biogenesis_protein_Cox15-CtaA	Alpha-methylacyl-CoA_racemase_(EC_5.1.99.4)	FIG01231808:_hypothetical_protein	oxidoreductase_family,_NAD-binding_Rossmann_fold_domain_protein	Cysteinyl-tRNA_synthetase_(EC_6.1.1.16)
Transcriptional_regulator,_TrmB_family	L-fuconate_dehydratase_(EC_4.2.1.68)	L-amino_acid_amidase	Flavodoxin_reductases_(ferredoxin-NADPH_reductases)_family_1	Probable_nitrogen_assimilation_regulatory_protein_NtrX	Cysteinyl-tRNA_synthetase_related_protein
FIG002283:_Isochorismatase_family_protein		3-dehydroquinate_dehydratase_II_(EC_4.2.1.10)	Rod_shape-determining_protein_RodA	ABC_transporter_ATP-binding_protein	Cytidine_deaminase_(EC_3.5.4.5)
	PTS_system,_sucrose-specific_IIB_component_(EC_2.7.1.69)_/_PTS_system,_sucrose-specific_IIC_component_(EC_2.7.1.69)	Deoxyribose-phosphate_aldolase_(EC_4.1.2.4)	hypothetical_protein_BH2232		Cytidylate_kinase_(EC_2.7.4.25)
Kinesin-related_protein	Non-heme_chloroperoxidase_(EC_1.11.1.10)	GTPase_Nop2p_which_associates_with_pre-60S_ribosomal_subunits_in_the_nucleolus_and_is_required_for_their_export_and_maturation		Lipoate_synthase	Cytochrome_b561
DNA-binding_response_regulator,_LuxR_family	TRAP-type_transport_system,_large_permease_component,_predicted_N-acetylneuraminate_transporter_/_TRAP-type_transport_system,_small_permease_component,_predicted_N-acetylneuraminate_transporter	Translation_elongation_factor_G,_mitochondrial	Arsenic_resistance_protein_ArsH	Stage_II_sporulation_protein_D_(SpoIID)	Cytochrome_c_biogenesis_ATP-binding_export_protein_CcmA
SAM_dependent_methyltransferase	NADH-dependent_butanol_dehydrogenase_A_(EC_1.1.1.-)	Prolyl-tRNA_synthetase_(EC_6.1.1.15),_mitochondrial	RNA_polymerase_sigma-54_factor_RpoN	YcfF/hinT_protein:_a_purine_nucleoside_phosphoramidase	Cytochrome_c_family_protein
putative_peptidase	Protein_containing_transglutaminase-like_domain,_putative_cysteine_protease	Flavohemoprotein_(Hemoglobin-like_protein)_(Flavohemoglobin)_(Nitric_oxide_dioxygenase)_(EC_1.14.12.17)	Sodium-dependent_transporter_family_protein	Fe-S_oxidoreductase-like_protein_in_Rubrerythrin_cluster	Cytochrome_c_heme_lyase_subunit_CcmF
FIG00879402:_hypothetical_protein	Bipolar_DNA_helicase_HerA	Predicted_dye-decolorizing_peroxidase_(DyP),_encapsulated_subgroup	Gluconokinase_(EC_2.7.1.12)	DNA_double-strand_break_repair_protein_Mre11	Cytochrome_c_heme_lyase_subunit_CcmH
intracellular_proteinase_inhibitor	FIG002958:_hypothetical_protein	3-hydroxyisobutyrate_dehydrogenase_(EC_1.1.1.31)	General_stress_protein_26	Rubrerythrin	Cytochrome_c_heme_lyase_subunit_CcmL
Entericidin_A/B_family_protein	Hydrolase,_alpha/beta_fold_family_functionally_coupled_to_Phosphoribulokinase	Para-nitrophenol_4-monooxygenase	Glycerol-3-phosphate_dehydrogenase_[NAD(P)_]_(EC_1.1.1.94)	pyrimidine_dimer_DNA_glycosylase	Cytochrome_c_oxidase_(B(O/a)3-type)_chain_II_(EC_1.9.3.1)
Queuosine_Biosynthesis_QueE_Radical_SAM	Homoserine_O-succinyltransferase_(EC_2.3.1.46)	Ubiquinone_biosynthesis_O-methyltransferase,_mitochondrial	Cobalt-zinc-cadmium_resistance_protein_CzcD	DNA_polymerase_III_alpha_subunit_(EC_2.7.7.7)	Cytochrome_c_oxidase_caa3-type_assembly_factor_CtaG_BS_(unrelated_to_Cox11-CtaG_family)
Ribosomal_large_subunit_pseudouridine_synthase_C_(EC_4.2.1.70)	FIG00830052:_hypothetical_protein	Aryl-alcohol_dehydrogenase	Cell_wall-binding_protein	DNA_double-strand_break_repair_Rad50_ATPase	Cytochrome_c_oxidase_polypeptide_I_(EC_1.9.3.1)
ABC_transporter_ATP-binding_protein_uup	FIG00994842:_hypothetical_protein	Phosphopantothenoylcysteine_synthetase_(EC_6.3.2.5)	putative_two-component_system_response_regulator	FIG01237275:_hypothetical_protein	Cytochrome_c_oxidase_polypeptide_I_(EC_1.9.3.1)_/_Cytochrome_c_oxidase_polypeptide_III_(EC_1.9.3.1)
Spore_coat_F-containing_protein	Cell_envelope-associated_transcriptional_attenuator_LytR-CpsA-Psr,_subfamily_A1_(as_in_PMID19099556)	Peptidyl-tRNA_hydrolase_(EC_3.1.1.29)	Peptide_methionine_sulfoxide_reductase_MsrA_(EC_1.8.4.11)	O-antigen_biosynthesis_protein	Cytochrome_c_oxidase_polypeptide_I_III
Ribosomal_RNA_large_subunit_methyltransferase_N_(EC_2.1.1.-)	FIG01237824:_hypothetical_protein	Nitrate_reductase_[NADH]_2_(NR2)_(EC_1.7.1.1)	Transglutaminase-like_domain	FIG019327:_membrane_domain	Cytochrome_c_oxidase_polypeptide_II_(EC_1.9.3.1)
Glutaredoxin_and_related_proteins	alpha/beta_hydrolase_fold	Succinyl-CoA--L-malate_CoA-transferase_beta_subunit	Hypothetical_NagD-like_phosphatase	Ynd	Cytochrome_c_oxidase_polypeptide_III_(EC_1.9.3.1)
Thioredoxin	L-aspartate_oxidase_(EC_1.4.3.16)	L-carnitine_dehydratase/bile_acid-inducible_protein_F	Putative_aminotransferase	Allantoinase_(EC_3.5.2.5)	Cytochrome_c_oxidase_subunit_4B
Dipeptidyl_peptidase_IV	Maleylacetoacetate_isomerase_(EC_5.2.1.2)_@_Glutathione_S-transferase,_zeta_(EC_2.5.1.18)	Anthranilate_phosphoribosyltransferase_(EC_2.4.2.18)	FIG01194814:_hypothetical_protein	GTP-binding_protein_EngA	Cytochrome_c_oxidase_subunit_CcoN_(EC_1.9.3.1)
Cell_division_protein_FtsI_[Peptidoglycan_synthetase]_(EC_2.4.1.129)	2-dehydro-3-deoxy-D-gluconate_5-dehydrogenase	Transcription_initiation_factor_IIB	Pup_ligase_PafA'_paralog,_possible_component_of_postulated_heterodimer_PafA-PafA'	NADPH:quinone_oxidoreductase	Cytochrome_c_oxidase,_subunit_IV_(EC_1.9.3.1)
Biotin_carboxyl_carrier_protein_of_methylcrotonyl-CoA_carboxylase	Vitamin_B12_import_ATP-binding_protein_BtuD		Phosphoglycolate_phosphatase	FIG01225474:_hypothetical_protein	Cytochrome_c-551
FIG01227382:_hypothetical_protein	3-methyl-2-oxobutanoate_hydroxymethyltransferase_(EC_2.1.2.11)	GTP-binding_protein_RHO2	7,8-didemethyl-8-hydroxy-5-deazariboflavin_ABC_transporter,_substrate-binding_protein	ABC-type_sugar_transport_system,_permease_component	Cytochrome_c-type_biogenesis_protein_CcdA_(DsbD_analog)
Hypothetical_protein_COG3496	Hypothetical_NagD-like_phosphatase	Chaperone_protein_HscB	Late_competence_protein_ComEA,_DNA_receptor	Uncharacterized_protein_KRH_09270	Cytochrome_c-type_biogenesis_protein_CcmC,_putative_heme_lyase_for_CcmE
Phosphoglycerate_mutase_(EC_5.4.2.1)		FIG01129607:_hypothetical_protein	Aminopeptidase	FIG00511828:_hypothetical_protein	Cytochrome_c-type_biogenesis_protein_CcmE,_heme_chaperone
Xylulose_kinase_(EC_2.7.1.17)	Translation_elongation_factor_P		DNA_topoisomerase_IB_(poxvirus_type)_(EC_5.99.1.2)	Single-stranded-DNA-specific_exonuclease_RecJ_(EC_3.1.-.-)	Cytochrome_c-type_biogenesis_protein_CcmG/DsbE,_thiol:disulfide_oxidoreductase
COG1939:_Ribonuclease_III_family_protein	FIG01228566:_hypothetical_protein	Probable_glutathione_s-transferase_protein_(EC_2.5.1.18)	Gene_Transfer_Agent_portal_protein	Stage_V_sporulation_protein_B	Cytochrome_c-type_biogenesis_protein_Ccs1/ResB
Putative_hemolysin	FIG01228800:_hypothetical_protein	Endonuclease_III_(EC_4.2.99.18)	Flagellar_biosynthesis_protein_FlhB	DNA-directed_RNA_polymerase_beta'_subunit_(EC_2.7.7.6)	Cytochrome_c-type_biogenesis_protein_CcsA/ResC
Flagellar_motor_switch_protein_FliN	Proposed_peptidoglycan_lipid_II_flippase_MurJ		Rhamnulokinase_(EC_2.7.1.5)		Cytochrome_c-type_biogenesis_protein_DsbD,_protein-disulfide_reductase_(EC_1.8.1.8)
N-succinylglutamate_5-semialdehyde_dehydrogenase		Phenylacetaldehyde_dehydrogenase	FIG01225870:_hypothetical_protein	Flagellar_biosynthesis_protein_FliS	Cytochrome_c-type_biogenesis_protein_ResA
	Acetoacetyl-CoA_synthetase_(EC_6.2.1.16)	L-carnitine_dehydrogenase	Heme_ABC_transporter,_cell_surface_heme_and_hemoprotein_receptor_HmuT	Type_II_secretory_pathway,_ATPase_PulE/Tfp_pilus_assembly_pathway,_ATPase_PilB	Cytochrome_c4
6-hexanolactone_hydrolase	Zinc_ABC_transporter,_periplasmic-binding_protein_ZnuA	Aldo-keto_reductase	Flagellar_biosynthesis_protein_FliR	Respiratory_nitrate_reductase_alpha_chain_(EC_1.7.99.4)	cytochrome_c551
ATP_synthase_delta_chain_(EC_3.6.3.14)	FIG01238276:_hypothetical_protein	Not_a_Proline_racemase,_nor_4-hydroxyproline_epimerase_[missing_catalytic_residues]	Threonine_dehydratase_biosynthetic_(EC_4.3.1.19)	Epoxyqueuosine_(oQ)_reductase_QueG	Cytochrome_c551_peroxidase_(EC_1.11.1.5)
Oxygen-dependent_choline_dehydrogenase	Dihydrolipoamide_acyltransferase_component_of_branched-chain_alpha-keto_acid_dehydrogenase_complex_(EC_2.3.1.168)	Ser/Thr_protein_phosphatase_family_protein	Probable_cytochrome_c_oxidase_polypeptide_4_(EC_1.9.3.1)	3-dehydroquinate_dehydratase_II_(EC_4.2.1.10)	Cytochrome_c551/c552
Serine_phosphatase_RsbU,_regulator_of_sigma_subunit	dipeptidase	proteasome_regulatory_subunit_Rpn9	tRNA_(guanine46-N7-)-methyltransferase_(EC_2.1.1.33)	Serine/threonine-protein_kinase_PknA_(EC_2.7.11.1)	Cytochrome_d_ubiquinol_oxidase_subunit_I_(EC_1.10.3.-)
Lysyl-tRNA_synthetase_(class_I)_(EC_6.1.1.6)	FIG01230564:_hypothetical_protein	Eukaryotic_translation_initiation_factor_3_93_kDa_subunit	Phage_terminase_small_subunit	FIG01246625:_hypothetical_protein	Cytochrome_d_ubiquinol_oxidase_subunit_II_(EC_1.10.3.-)
BH3430_unknown_conserved_protein	heat_shock_protein_class_I_(low_molecular_weight)	Iron-sulfur_cluster_insertion_protein_ErpA	pentapeptide_repeat_protein	FIG00638667:_hypothetical_protein	Cytochrome_d_ubiquinol_oxidase_subunit_X_(EC_1.10.3.-)
Gene_Transfer_Agent_portal_protein	4-cresol_dehydrogenase_[hydroxylating]_flavoprotein_subunit		N-formylglutamate_deformylase_(EC_3.5.1.68)	DNA-3-methyladenine_glycosylase_(EC_3.2.2.20)	Cytochrome_oxidase_biogenesis_protein_Cox11-CtaG,_copper_delivery_to_Cox1
Patative_DNA/RNA_helicase_SNF2_family	Protein_containing_domains_DUF404,_DUF407	DNA_repair_and_recombination_protein_RAD26	Long-chain_fatty-acid-CoA_ligase_(EC_6.2.1.3),_Mycobacterial_subgroup_FadD19	3-isopropylmalate_dehydratase_small_subunit_(EC_4.2.1.33)	Cytochrome_oxidase_biogenesis_protein_Sco1/SenC/PrrC,_putative_copper_metallochaperone
FIG00480814:_hypothetical_protein	Guanine_deaminase_(EC_3.5.4.3)	2-Oxobutyrate_oxidase,_putative	ubiquinol_cytochrome_C_oxidoreductase,_cytochrome_C1_subunit	xylan_1,4-beta-xylosidase	Cytochrome_oxidase_biogenesis_protein_Surf1,_facilitates_heme_A_insertion
Citrate_lyase_beta_chain_(EC_4.1.3.6)	GTP-binding_protein_EngA	Cyclopropane-fatty-acyl-phospholipid_synthase-like_protein,_clusters_with_FIG005069	Zinc_ABC_transporter,_inner_membrane_permease_protein_ZnuB	HMP-PP_hydrolase_(pyridoxal_phosphatase)_Cof,_detected_in_genetic_screen_for_thiamin_metabolic_genes_(PMID:15292217)	Cytochrome_P450
Zn-dependent_hydroxyacylglutathione_hydrolase	MutT/nudix_family_protein	Betaine_aldehyde_dehydrogenase_(EC_1.2.1.8)	Ubiquinol-cytochrome_C_reductase_iron-sulfur_subunit_(EC_1.10.2.2)	Phosphate_regulon_transcriptional_regulatory_protein_PhoB_(SphR)	Cytochrome_P450_152A1_(EC_1.14.-.-)
Arylamine_N-acetyltransferase	Acylamino-acid-releasing_enzyme	Mycothiol_acetyltransferase	Zinc_ABC_transporter,_ATP-binding_protein_ZnuC	sugar_ABC_transporter,_sugar-binding_protein	cytochrome_P450_hydroxylase
	COG1939:_Ribonuclease_III_family_protein	Phosphoribosylformylglycinamidine_synthase,_synthetase_subunit_(EC_6.3.5.3)_/_Phosphoribosylformylglycinamidine_synthase,_glutamine_amidotransferase_subunit_(EC_6.3.5.3)	Ubiquinol--cytochrome_c_reductase,_cytochrome_B_subunit_(EC_1.10.2.2)		cytochrome_P450_monooxygenase
DNA_polymerase_III_subunits_gamma_and_tau_(EC_2.7.7.7)	[Acyl-carrier-protein]_acetyl_transferase_of_FASI_(EC_2.3.1.38)_/_Enoyl-[acyl-carrier-protein]_reductase_[NADPH,_Si-specific]_(EC_1.3.1.10)_/_3-hydroxypalmitoyl-[acyl-carrier-protein]_dehydratase_of_FASI_(EC_4.2.1.61)_/_[Acyl-carrier-protein]_malonyl_transferase_of_FASI_(EC_2.3.1.39)_/_[Acyl-carrier-protein]_palmitoyl_transferase_of_FASI_(EC_2.3.1.-)	Alpha-L-arabinofuranosidase_II_precursor_(EC_3.2.1.55)	Predicted_rhamnulose-1-phosphate_aldolase_(EC_4.1.2.19)_/_Predicted_lactaldehyde_dehydrogenase_(EC_1.2.1.22)	Glutaredoxin-like_domain-containing_protein_PA3033	Cytoplasmic_alpha-amylase_(EC_3.2.1.1)
hypothetical_protein,_weak_similarity_to_amino_acid_permease	Membrane_transport_protein	Aspartyl-tRNA_synthetase_(EC_6.1.1.12),_mitochondrial	amino_acid_ABC_transporter,_periplasmic_amino_acid-binding_protein	Transcriptional_regulator,_AraC_family	Cytoplasmic_axial_filament_protein_CafA_and_Ribonuclease_G_(EC_3.1.4.-)
C-terminal_domain_of_CinA_type_S	Uncharacterized_protein_YneR	Amidophosphoribosyltransferase_(EC_2.4.2.14)	Pyrroline-5-carboxylate_reductase_(EC_1.5.1.2)	1,4-dihydroxy-2-naphthoate_polyprenyltransferase_(EC_2.5.1.74)	Cytoplasmic_membrane_protein_FsxA
Alpha/beta_hydrolase		3-sulfolactaldehyde_dehydrogenase	Late_competence_protein_ComGC,_access_of_DNA_to_ComEA,_FIG007487	Biotin_carboxylase_of_acetyl-CoA_carboxylase_(EC_6.3.4.14)	Cytoskeleton_protein_RodZ
Conjugative_transfer_protein_TrbC	Leucine_dehydrogenase_(EC_1.4.1.9)	Uncharacterized_protein_YdcJ	Sporulation_protein_SpoVIF_(YjcA)	Efflux_ABC_transporter,_ATP-binding_protein	Cytosol_aminopeptidase_PepA_(EC_3.4.11.1)
FIG00481917:_hypothetical_protein	DNA-methyltransferase	D-serine/D-alanine/glycine_transporter	Phosphate_transport_system_permease_protein_PstA_(TC_3.A.1.7.1)	Carboxymuconolactone_decarboxylase_(EC_4.1.1.44)	cytosolic_long-chain_acyl-CoA_thioester_hydrolase_family_protein
Exopolyphosphatase_(EC_3.6.1.11)	Sialic_acid_transporter_NanT	3-carboxy-cis,cis-muconate_cycloisomerase	ADP-ribose_pyrophosphatase_(EC_3.6.1.13)	membrane_protein,_putative	D-2-hydroxyglutarate_dehydrogenase
	O_antigen_biosynthesis_rhamnosyltransferase_rfbN_(EC_2.4.1.-)	3-carboxy-cis,cis-muconate_cycloisomerase_(EC_5.5.1.2)	Acetyltransferase_AcuA,_acetyl-CoA_synthetase_inhibitor	Cysteine_desulfurase_(EC_2.8.1.7),_IscS_subfamily	D-3-phosphoglycerate_dehydrogenase_(EC_1.1.1.95)
transcriptional_regulator,_Crp/Fnr_family	GMP_synthase_[glutamine-hydrolyzing]_(EC_6.3.5.2)	Alpha-ketoglutarate-dependent_taurine_dioxygenase_(EC_1.14.11.17)	Ferrochelatase,_protoheme_ferro-lyase_(EC_4.99.1.1)	CDS_ID_OB0907	D-alanine_aminotransferase_(EC_2.6.1.21)
Stress_response_protein_CsbD	7,8-didemethyl-8-hydroxy-5-deazariboflavin_synthase_subunit_1_/_7,8-didemethyl-8-hydroxy-5-deazariboflavin_synthase_subunit_2	4-methyl-5-nitrocatechol_5-monooxygenase	Na(_)/H(_)_antiporter_subunit_D	Acetoacetyl-CoA_synthetase_(EC_6.2.1.16)	D-alanine--D-alanine_ligase_(EC_6.3.2.4)
Aminodeoxychorismate_lyase_(EC_4.1.3.38)	putative_sodium-dependent_bicarbonate_transporter	ATP/GTP-binding_protein	Inner_membrane_protein_YbjJ	Zinc_ABC_transporter,_ATP-binding_protein_ZnuC	D-alanine--D-alanine_ligase_A_(EC_6.3.2.4)
NAD-dependent_glyceraldehyde-3-phosphate_dehydrogenase_(EC_1.2.1.12)	Fucose_permease	6-phosphogluconolactonase	Maltose_operon_transcriptional_repressor_MalR,_LacI_family	Phosphopentomutase_(EC_5.4.2.7)	D-alanyl-D-alanine_carboxypeptidase_(EC_3.4.16.4)
5-methyltetrahydropteroyltriglutamate--homocysteine_methyltransferase_(EC_2.1.1.14)	Transcription_initiation_factor_IID_60_kDa_subunit	Cytidine_deaminase_(EC_3.5.4.5)	Rhodanese-like_domain_protein	Ubiquinol-cytochrome_C_chaperone	D-allose_ABC_transporter,_permease_protein
Deoxyuridine_5'-triphosphate_nucleotidohydrolase_(EC_3.6.1.23)	CDP-diacylglycerol--glycerol-3-phosphate_3-phosphatidyltransferase_(EC_2.7.8.5)	ATP-dependent_Clp_protease_proteolytic_subunit_(EC_3.4.21.92)	CotS-related_protein	Topoisomerase_IV_subunit_A_(EC_5.99.1.-)	D-allose_ABC_transporter,_substrate-binding_component
Cobalt-zinc-cadmium_resistance_protein_CzcD	4-carboxymuconolactone_decarboxylase_(EC_4.1.1.44)	FIG00960493:_hypothetical_protein	Predicted_hydroxymethylpyrimidine_transporter_CytX	ABC_transporter,_ATP-binding_protein	D-allose_kinase_(EC_2.7.1.55)
Cytochrome_c-type_biogenesis_protein_CcmG/DsbE,_thiol:disulfide_oxidoreductase	Alpha-galactosidase_A	Glyoxylate/hydroxypyruvate_reductase_B	Phosphoesterase	Metallo-beta-lactamase_family_protein	D-allose_transport_system_permease_protein_AlsC
Protein_secretion_chaperonin_CsaA	Integral_membrane_protein_TerC	Mandelamide_hydrolase	L-idonate_5-dehydrogenase_(EC_1.1.1.264)	Short_chain_dehydrogenase_family_protein	D-amino_acid_dehydrogenase_large_subunit_(EC_1.4.99.1)
Transcription_termination_protein_NusB	6,7-dimethyl-8-ribityllumazine_synthase_(EC_2.5.1.78)		Universal_stress_protein/MSMEI_3859	FIG00829066:_hypothetical_protein	D-amino_acid_dehydrogenase_small_subunit_(EC_1.4.99.1)
NAD(P)_transhydrogenase_alpha_subunit_(EC_1.6.1.2)	COG1840:_ABC-type_Fe3__transport_system,_periplasmic_component	ADP,ATP_carrier_protein	Phosphoribosylglycinamide_formyltransferase_(EC_2.1.2.2)	tRNA-guanine_transglycosylase_(EC_2.4.2.29)	D-amino_acid_oxidase
Porphobilinogen_synthase_(EC_4.2.1.24)	MFS_family_multidrug_efflux_protein,_similarity_to_bicyclomycin_resistance_protein_Bcr	Aminopeptidase_C_(EC_3.4.22.40)	Helicase_PriA_essential_for_oriC/DnaA-independent_DNA_replication	PROBABLE_CONSERVED_TRANSMEMBRANE_PROTEIN	D-aminopeptidase_(EC_3.4.11.-)
Flagellar_M-ring_protein_FliF	8-amino-7-oxononanoate_synthase_(EC_2.3.1.47)	Cytochrome_oxidase_biogenesis_protein_Mss51,_required_for_maturation,_translation_of_COX1_mRNA	Cold_shock_protein_CspG	CONSERVED_MEMBRANE_PROTEIN	D-aminopeptidase_(EC_3.4.11.19)
Xylose_ABC_transporter,_permease_component	Ammonium_transporter	Ornithine_cyclodeaminase_(EC_4.3.1.12)	FIG00482380:_hypothetical_protein	Acetyl-CoA:acetoacetyl-CoA_transferase,_alpha_subunit_(EC_2.8.3.8)	D-aminopeptidase_dipeptide-binding_protein_DppA_(EC_3.4.11.-)
Quinone_oxidoreductase_(EC_1.6.5.5)	FtsK/SpoIIIE_family_protein,_putative_EssC/YukB_component_of_Type_VII_secretion_system	3-ketoacyl-CoA_thiolase_A,_peroxisomal_precursor_(EC_2.3.1.16)	YfhS_protein	Cadmium_efflux_system_accessory_protein	D-arabino-3-hexulose_6-phosphate_formaldehyde-lyase_(EC_4.1.2.43)
Putative_predicted_metal-dependent_hydrolase	Alpha-glucuronidase_(EC_3.2.1.139)	Methylcrotonyl-CoA_carboxylase_biotin-containing_subunit_(EC_6.4.1.4)	FIG00486146:_hypothetical_protein	GTP-binding_and_nucleic_acid-binding_protein_YchF	D-beta-hydroxybutyrate_dehydrogenase_(EC_1.1.1.30)
Strictosidine_synthase_precursor	Dihydroorotate_dehydrogenase_(EC_1.3.3.1)	Pectate_lyase_precursor_(EC_4.2.2.2)		Periplasmic_divalent_cation_tolerance_protein_cutA	D-beta-hydroxybutyrate_permease
Copper_chaperone	Unsaturated_glucuronyl_hydrolase	Leucyl-tRNA_synthetase_(EC_6.1.1.4)	Uracil_phosphoribosyltransferase_(EC_2.4.2.9)	FIG01248069:_hypothetical_protein	D-galactarate_dehydratase_(EC_4.2.1.42)
DNA-damage-inducible_protein_F	Deoxyguanosine_kinase_(EC_2.7.1.113)	Diphthamide_biosynthesis_protein_3	Low-specificity_L-threonine_aldolase_(EC_4.1.2.48)	Hydroxyacylglutathione_hydrolase_(EC_3.1.2.6)	D-glycerate_transporter_(predicted)
Deoxyhypusine_synthase_(EC_2.5.1.46)	Flavodoxin_reductases_(ferredoxin-NADPH_reductases)_family_1	Vitamin_B12_transport_ATP-binding_protein_BacA	FIG01122858:_hypothetical_protein	Uncharacterized_DUF218_membrane_protein	D-inositol-3-phosphate_glycosyltransferase
Protein_involved_in_catabolism_of_external_DNA	Glutathione_peroxidase_family_protein	Chaperone_protein_HscA	RND_multidrug_efflux_transporter	Phosphoesterase	D-Lactate_dehydrogenase,_cytochrome_c-dependent_(EC_1.1.2.4)
ATPase	Phosphoribosylglycinamide_formyltransferase_2_(EC_2.1.2.-)	Adenine_phosphoribosyltransferase_(EC_2.4.2.7)		Sensory_histidine_kinase_QseC	D-lyxose_isomerase_(EC_5.3.1.15)
Transcription_termination_protein_NusA	Transcriptional_regulator,_MarR_family	CTP_synthase_(EC_6.3.4.2)	FIG018229:_hypothetical_protein	Murein-DD-endopeptidase_(EC_3.4.99.-)	D-mannonate_oxidoreductase_(EC_1.1.1.57)
ATP-dependent_protease_La_(EC_3.4.21.53)_Type_I	Inositol_2-dehydrogenase/D-chiro-inositol_3-dehydrogenase	Leucyl-tRNA_synthetase_(EC_6.1.1.4),_mitochondrial	putative_lyase	Glycerol-3-phosphate_cytidylyltransferase_(EC_2.7.7.39)	D-psicose_3-epimerase
Pyrophosphate-energized_proton_pump_(EC_3.6.1.1)	Radical_SAM_domain_protein	Tannase_and_feruloyl_esterase	Uroporphyrinogen_III_decarboxylase_(EC_4.1.1.37)	Asparagine_synthetase_[glutamine-hydrolyzing]_(EC_6.3.5.4)_YisO	D-threo-aldose_1-dehydrogenase_(EC_1.1.1.122)
Phage-like_element_PBSX_protein_XkdM	D-alanine--D-alanine_ligase	FAD-dependent_urate_hydroxylase	COG0613,_Predicted_metal-dependent_phosphoesterases_(PHP_family)	D-alanyl-D-alanine_carboxypeptidase_(EC_3.4.16.4)	D-tyrosyl-tRNA(Tyr)_deacylase_(EC_3.6.1.n1)
Excinuclease_ABC_subunit_A	Demethyl_4-deoxygadusol_synthase_MysA	Glucan_endo-1,3-alpha-glucosidase_(EC_3.2.1.59)	DNA-3-methyladenine_glycosylase_II_(EC_3.2.2.21)	Lipid_A_export_ATP-binding/permease_protein_MsbA	D-xylose_1-dehydrogenase_(EC_1.1.1.175)
Putative_amidase_PA4163	Beta-glucuronidase_(EC_3.2.1.31)	Fructose-1,6-bisphosphatase,_Mycobacterial_type_SUP1_(EC_3.1.3.11)	Shikimate_5-dehydrogenase_I_alpha_(EC_1.1.1.25)	UDP-N-acetylmuramoylalanyl-D-glutamate--2,6-diaminopimelate_ligase_(EC_6.3.2.13)	D-xylose_proton-symporter_XylE
Acetylglutamate_kinase_(EC_2.7.2.8)	Acyl-CoA_dehydrogenase/oxidase_domain_protein	proteasome_subunit_beta5_(EC_3.4.25.1)	Ribosomal_small_subunit_pseudouridine_synthase_A_(EC_4.2.1.70)	N-succinyl-L,L-diaminopimelate_aminotransferase_alternative_(EC_2.6.1.17)	D-xylose_transport_ATP-binding_protein_XylG
Spore_cortex-lytic_enzyme,_lytic_transglycosylase_SleB	LmbE-like_protein	N-methyl-L-tryptophan_oxidase	Phosphoglucosamine_mutase_(EC_5.4.2.10)	Putative_activity_regulator_of_membrane_protease_YbbK	dCMP_deaminase_(EC_3.5.4.12)
Flagellar_biosynthesis_protein_FliP	Type_II/IV_secretion_system_ATP_hydrolase_TadA/VirB11/CpaF,_TadA_subfamily		Hemoprotein_HemQ,_essential_component_of_heme_biosynthetic_pathway_in_Gram-positive_bacteria	UDP-N-acetylmuramoylalanyl-D-glutamyl-2,6-diaminopimelate--D-alanyl-D-alanine_ligase_(EC_6.3.2.10)	dCTP_deaminase,_dUMP-forming
26_kDa_periplasmic_immunogenic_protein	Resolvase/integrase	Ribonucleotide_reductase_of_class_Ia_(aerobic),_alpha_subunit_(EC_1.17.4.1)	Hemoglobin-like_protein_HbO	PutR,_transcriptional_activator_of_PutA_and_PutP	Deacetylases,_including_yeast_histone_deacetylase_and_acetoin_utilization_protein
Delta-1-pyrroline-5-carboxylate_dehydrogenase_(EC_1.5.1.12)	DUF1805_domain-containing_protein	Pirin	Protoporphyrinogen_IX_oxidase,_novel_form,_HemJ_(EC_1.3.-.-)	Phytoene_synthase_(EC_2.5.1.32)	DEAD-box_ATP-dependent_RNA_helicase_CshA_(EC_3.6.4.13)
Fatty_acid_hydroxylase_family_(carotene_hydroxylase/sterol_desaturase)	Cadmium_resistance_protein	cAMP-binding_proteins_-_catabolite_gene_activator_and_regulatory_subunit_of_cAMP-dependent_protein_kinases	Uncharacterized_membrane_protein_SCO3852	Phosphoglucosamine_mutase_(EC_5.4.2.10)	DEAD-box_ATP-dependent_RNA_helicase_CshB_(EC_3.6.4.13)
FIG00994467:_hypothetical_protein	Chemotaxis_protein_methyltransferase_CheR_(EC_2.1.1.80)	Purine_nucleoside_phosphorylase_(EC_2.4.2.1)	sortase_family_protein	Fumarate/succinate/L-aspartate_dehydrogenases	DEAD/DEAH_box_helicase-like
ATP-dependent_DNA_helicase_RecG_(EC_3.6.1.-)	DNA_repair_protein_RecN	2-dehydropantoate_2-reductase_(EC_1.1.1.169)	FIG00543983:_hypothetical_protein	Outer_membrane_vitamin_B12_receptor_BtuB	DEAD/DEAH_box_helicase-like_protein
Glycosyl_transferase,_group_2_family	ABC1_family_protein_Caur_1826		Fumarylacetoacetate_hydrolase_family_protein	Tricarboxylate_transport_membrane_protein_TctA	Death_on_curing_protein,_Doc_toxin
FIG01231657:_hypothetical_protein	Possible_mutator_protein_MutT3_(7,8-dihydro-8-oxoguanine-triphosphatase)	UTP--glucose-1-phosphate_uridylyltransferase_(EC_2.7.7.9)	Ribose_ABC_transport_system,_permease_protein_RbsC_(TC_3.A.1.2.1)	Predicted_ATPase_related_to_phosphate_starvation-inducible_protein_PhoH	Deblocking_aminopeptidase_(EC_3.4.11.-)
Single-stranded-DNA-specific_exonuclease_RecJ_(EC_3.1.-.-)	Threonine_dehydratase_(EC_4.3.1.19)	Lanosterol_14-alpha_demethylase	Trk_system_potassium_uptake_protein_TrkA	Citrate_lyase_beta_chain_(EC_4.1.3.6)	Deblocking_aminopeptidase_(EC_3.4.11.-)_@_Cyanophycinase_2_(EC_3.4.15.6)
4,5-DOPA_dioxygenase_extradiol	PTS_system,_glucose-specific_IIA_component_(EC_2.7.1.69)	HoxN/HupN/NixA_family_nickel/cobalt_transporter	FtsK/SpoIIIE_family_protein,_putative_EssC_component_of_Type_VII_secretion_system	LacI_family_transcriptional_regulator	Decaprenyl_diphosphate_synthase_(EC_2.5.1.91)
proteasome_regulatory_subunit_Rpt2	putative_D,D-dipeptide_transport_ATP-binding_protein_DdpD	(R)-2-hydroxyacid_dehydrogenase,_similar_to_L-sulfolactate_dehydrogenase_(EC_1.1.1.272)	FIG000875:_Thioredoxin_domain-containing_protein_EC-YbbN	Hypothetical_ATP-binding_protein_UPF0042,_contains_P-loop	dedA_family_protein
Ribokinase	2,3,4,5-tetrahydropyridine-2,6-dicarboxylate_N-succinyltransferase_(EC_2.3.1.117)	Anthranilate_synthase,_aminase_component_(EC_4.1.3.27)	Alkyl_hydroperoxide_reductase_C	Methyl-accepting_chemotaxis_sensor/transducer_protein	DedA_protein
Domain_often_clustered_or_fused_with_uracil-DNA_glycosylase_/_Uracil-DNA_glycosylase,_putative_family_6	FIG01231658:_hypothetical_protein	Glutamate_synthase_[NADPH]_large_chain_(EC_1.4.1.13)	Regulatory_protein_RecX	Cell_division_transporter,_ATP-binding_protein_FtsE_(TC_3.A.5.1.1)	DegT/DnrJ/EryC1/StrS_aminotransferase
Biotin_synthase_(EC_2.8.1.6)	Multimodular_transpeptidase-transglycosylase_(EC_2.4.1.129)_(EC_3.4.-.-)	ADP-ribosylarginine_hydrolase_Tri1		ATP-dependent_Clp_protease_proteolytic_subunit_(EC_3.4.21.92)	DegV_family_protein
TldD_protein,_part_of_TldE/TldD_proteolytic_complex	Arginine/ornithine_antiporter_ArcD	probable_hydrolase	UDP-N-acetylmuramate--alanine_ligase_(EC_6.3.2.8)	gluconolactonase_family_protein	Dehydrogenase
Aconitate_hydratase_(EC_4.2.1.3)_@_2-methylisocitrate_dehydratase_(EC_4.2.1.99)	Acyl-CoA_dehydrogenase_family_protein	UbiD-like_decarboxylase	Lysine-specific_permease	Hypoxanthine-guanine_phosphoribosyltransferase_(EC_2.4.2.8)	Dehydrogenases_with_different_specificities_(related_to_short-chain_alcohol_dehydrogenases)
Amino_acid_ABC_transporter,_amino_acid-binding_protein		Inositol-polyphosphate_5-phosphatase_(EC_3.1.3.56)	HtrA_protease/chaperone_protein	Integral_membrane_protein_CcmA_involved_in_cell_shape_determination	Delta-1-pyrroline-5-carboxylate_dehydrogenase_(EC_1.5.1.12)
Phosphoribosylaminoimidazole_carboxylase_catalytic_subunit_(EC_4.1.1.21)	Outer_membrane_lipoprotein_OmlA	Spermidine_synthase_(EC_2.5.1.16)	FIG00481719:_hypothetical_protein	Maltose/maltodextrin_ABC_transporter,_substrate_binding_periplasmic_protein_MalE	Deoxyadenosine_kinase_(EC_2.7.1.76)_@_Deoxycytidine_kinase_(EC_2.7.1.74)
Uncharacterized_protein_YuxK	Phosphate:acyl-ACP_acyltransferase_PlsX	Deaminated_glutathione_amidase	FIG00545603:_hypothetical_protein	Bll3040_protein	Deoxyadenosine_kinase_(EC_2.7.1.76)_/_Deoxyguanosine_kinase_(EC_2.7.1.113)
Creatinine_amidohydrolase_(EC_3.5.2.10)	Pyrophosphate-energized_proton_pump_(EC_3.6.1.1)	3-ketoacyl-CoA_thiolase_(EC_2.3.1.16)	Mannose-6-phosphate_isomerase_(EC_5.3.1.8)	Shikimate_5-dehydrogenase_I_alpha_(EC_1.1.1.25)	Deoxycytidine_triphosphate_deaminase_(EC_3.5.4.13)
TPR-domain-containing_protein	Arsenic_resistance_protein_ArsH	Metal-dependent_hydrolase_related_to_alanyl-tRNA_synthetase	Histidinol-phosphatase_(EC_3.1.3.15)	Oligopeptide_transport_ATP-binding_protein_OppD	Deoxyguanosine_kinase_(EC_2.7.1.113)
putative_oxidoreductase_YjmC		Myo-inositol_2-dehydrogenase	Imidazolonepropionase	Inner_membrane_transport_protein_YnfM	Deoxyguanosinetriphosphate_triphosphohydrolase_(EC_3.1.5.1)
NAD(P)HX_epimerase_/_NAD(P)HX_dehydratase	L-lysine_aminomutase_regulator	Adenylosuccinate_lyase_(EC_4.3.2.2)		Argininosuccinate_synthase_(EC_6.3.4.5)	Deoxyhypusine_synthase_(EC_2.5.1.46)
Phosphopantetheine_adenylyltransferase_(EC_2.7.7.3)	transcriptional_regulator,_HTH_3_family	ADP-ribose_1"-phosphate_phophatase			Deoxyribodipyrimidine_photolyase_(EC_4.1.99.3)
Urease_beta_subunit_(EC_3.5.1.5)	Glutamate_decarboxylase_(EC_4.1.1.15)	ADP-ribosyl-[dinitrogen_reductase]_glycohydrolase	Lipid_carrier_protein_or_keto_acyl-CoA_thiolase_Ltp3_(EC_2.3.1.16)	Diaminopimelate_epimerase_(EC_5.1.1.7)	deoxyribodipyrimidine_photolyase-related_protein
Sialic_acid_utilization_regulator,_RpiR_family	Threonine_dehydratase,_catabolic_(EC_4.3.1.19)	Glycine_dehydrogenase_[decarboxylating]_(glycine_cleavage_system_P_protein)_(EC_1.4.4.2)	Tryptophan_synthase_beta_chain_(EC_4.2.1.20)	Transcriptional_regulator,_MarR_family	Deoxyribonuclease_TatD
Phosphate_starvation-inducible_protein_PhoH,_predicted_ATPase	FIG000325:_clustered_with_transcription_termination_protein_NusA	Translation_initiation_factor_2B_epsilon_subunit	FIG00545027:_hypothetical_protein	Probable_carboxyvinyl-carboxyphosphonate_phosphorylmutase_(EC_2.7.8.23)	Deoxyribonucleoside_regulator_DeoR_(transcriptional_repressor)
Stage_IV_sporulation_protein	FIG00721233:_hypothetical_protein	Soluble_epoxide_hydrolase	glycosyltransferase_(biosynthesis_of_lipopolisaccharide_O_antigen)	FIG026997:_Hypothetical_protein	Deoxyribose-phosphate_aldolase_(EC_4.1.2.4)
FIG01225215:_hypothetical_protein	Callose_synthase_(EC_2.4.1.34)	Multidrug_efflux_transporter_MdtK/NorM_(MATE_family)	Multimeric_flavodoxin_WrbA	Sensory_transduction_histidine_kinases	Deoxyuridine_5'-triphosphate_nucleotidohydrolase_(EC_3.6.1.23)
Na(_)_H(_)_antiporter_subunit_E	Putative_toxin_component_near_putative_ESAT-related_proteins,_repetitive_/_Repetitive_hypothetical_protein_near_ESAT_cluster,_SA0282_homolog	Cardiolipin_synthetase_(EC_2.7.8.-)	Mercuric_resistance_operon_regulatory_protein	HspR,_transcriptional_repressor_of_DnaK_operon	Dephospho-CoA_kinase_(EC_2.7.1.24)
Isoleucyl-tRNA_synthetase_(EC_6.1.1.5)	Cystathionine_gamma-lyase_(EC_4.4.1.1)	Meiosis-specific_DNA_cleavage_protein_SPO11	Sugar/maltose_fermentation_stimulation_protein_homolog	Cobalamin_biosynthesis_protein_CbiG	Dethiobiotin_synthetase_(EC_6.3.3.3)
DnaK_suppressor_protein	FIG01133118:_hypothetical_protein	Exosome_complex_exonuclease_RRP6_(EC_3.1.13.-)		Tetrathionate_reductase_subunit_C	Di-/tripeptide_transporter
Uncharacterized_transcriptional_regulator_YdeE,_AraC_family	Carboxylesterase_NlhH	Transaldolase_(EC_2.2.1.2)	Phosphoenolpyruvate-dihydroxyacetone_phosphotransferase_(EC_2.7.1.121),_dihydroxyacetone_binding_subunit_DhaK	membrane-flanked_domain	Diacylglycerol_kinase
Spore_coat_protein_F-like_protein_YhcQ	BH0680_unknown_conserved_protein_in_others	Heme_O_synthase,_protoheme_IX_farnesyltransferase,_COX10-CtaB	Sodium-dependent_transporter	Beta-glucosidase_(EC_3.2.1.21)	Diacylglycerol_kinase_(EC_2.7.1.107)
Stage_V_sporulation_protein_involved_in_spore_cortex_synthesis_(SpoVR)	FIG01225394:_hypothetical_protein	Dienelactone_hydrolase_domain_protein	Tetraprenyl-beta-curcumene_synthase_(EC_4.2.3.130)	ABC-type_antimicrobial_peptide_transport_system,_ATPase_component	Diadenosine_tetraphosphatase
Quinolinate_synthetase_(EC_2.5.1.72)	Nickel_import_ATP-binding_protein_NikE	Dimethylglycine_oxidase	UDP-glucose_4-epimerase_(EC_5.1.3.2)		Diadenosine_tetraphosphate_(Ap4A)_hydrolase_and_other_HIT_family_hydrolases
Osmoregulated_proline_transporter_OpuE	putative_oxidoreductase_protein	DNA_replication_licensing_factor_MCM4	Translation_elongation_factor_LepA	Adenylosuccinate_synthetase_(EC_6.3.4.4)	Diadenylate_cyclase_spyDAC
1-pyrroline-4-hydroxy-2-carboxylate_deaminase_(EC_3.5.4.22)	Flagellar_biosynthesis_protein_FliQ	TsaC_protein_(YrdC-Sua5_domains)_required_for_threonylcarbamoyladenosine_t(6)A37_modification_in_tRNA	Vitamin_K_epoxide_reductase	FIG124152:_hypothetical_protein	Diaminobutyrate-pyruvate_aminotransferase_(EC_2.6.1.46)
4-hydroxyproline_epimerase_(EC_5.1.1.8)	Methylcrotonyl-CoA_carboxylase_biotin-containing_subunit_(EC_6.4.1.4)	putative_protein_YbiU	Leucine-responsive_regulatory_protein,_regulator_for_leucine_(or_lrp)_regulon_and_high-affinity_branched-chain_amino_acid_transport_system	ElaA_protein	Diaminohydroxyphosphoribosylaminopyrimidine_deaminase_(EC_3.5.4.26)_/_5-amino-6-(5-phosphoribosylamino)uracil_reductase_(EC_1.1.1.193)
FIG01227706:_hypothetical_protein	Acetyl_xylan_esterase_(EC_3.1.1.41)	Sulfite_reductase_[NADPH]_hemoprotein_beta-component_(EC_1.8.1.2)	Selenide,water_dikinase_(EC_2.7.9.3)_@_selenocysteine-containing	Nodulin-related_protein_CC_0717	Diaminopimelate_decarboxylase_(EC_4.1.1.20)
Spore_germination_protein_GerKA	N-succinylglutamate_5-semialdehyde_dehydrogenase	Uridine_kinase_(EC_2.7.1.48)_/_Uracil_phosphoribosyltransferase_(EC_2.4.2.9)	Transcriptional_regulator,_GntR_family_domain_/_Aspartate_aminotransferase_(EC_2.6.1.1)	FIG137478:_Hypothetical_protein	Diaminopimelate_epimerase_(EC_5.1.1.7)
Phosphoenolpyruvate_carboxykinase_[ATP]_(EC_4.1.1.49)	Chitinase_(EC_3.2.1.14)	Pseudouridine_5'-phosphate_glycosidase_/_Pseudouridine_kinase_(EC_2.7.1.83)	Uncharacterized_protein_MSMEG_6282		dienelactone_hydrolase
Cobalt-precorrin-6_synthase,_anaerobic	Methyltransferase_type_12	3-hydroxybenzoate_4-monooxygenase	6-phosphogluconolactonase_(EC_3.1.1.31),_eukaryotic_type	Transcriptional_regulator,_PadR_family	Dienelactone_hydrolase_family
Cobalt-precorrin-6y_C5-methyltransferase_(EC_2.1.1.-)_/_Cobalt-precorrin-6y_C15-methyltransferase_[decarboxylating]_(EC_2.1.1.-)	FIG01234211:_hypothetical_protein	Hydroxyethylthiazole_kinase_(EC_2.7.1.50)_/_Thiamin-phosphate_pyrophosphorylase_(EC_2.5.1.3)	Aliphatic_nitrilase	Putative_deoxyribonuclease_YcfH	Dienelactone_hydrolase_family_protein
Histidine_permease_YuiF	Thioredoxin	5-aminolevulinate_synthase_(EC_2.3.1.37)	Glycyl-tRNA_synthetase_beta_chain_(EC_6.1.1.14)	Nitrate/nitrite_transporter	Diguanylate_cyclase
FIG140336:_TPR_domain_protein	Enoyl-CoA_hydratase_[isoleucine_degradation]_(EC_4.2.1.17)_/_3-hydroxyacyl-CoA_dehydrogenase_(EC_1.1.1.35)_/_3-hydroxybutyryl-CoA_epimerase_(EC_5.1.2.3)	Glutathione_synthetase_(EC_6.3.2.3)	ATP-dependent_DNA_helicase_SCO5184	Porphobilinogen_synthase_(EC_4.2.1.24)	diguanylate_cyclase/phosphodiesterase_(GGDEF_&_EAL_domains)_with_PAS/PAC_sensor(s)
4-diphosphocytidyl-2-C-methyl-D-erythritol_kinase_(EC_2.7.1.148)	tmRNA-binding_protein_SmpB	Methionine_synthase_II_(cobalamin-independent)	FIG00820793:_hypothetical_protein	Cytoplasmic_axial_filament_protein_CafA_and_Ribonuclease_G_(EC_3.1.4.-)	diguanylate_phosphodiesterase
LemA_protein	DNA_primase	ATP-dependent_DNA_helicase_RecG_(EC_3.6.1.-)	dTDP-4-dehydrorhamnose_3,5-epimerase_(EC_5.1.3.13)_/_dTDP-4-dehydrorhamnose_reductase_(EC_1.1.1.133)	Heat_shock_protein_60_family_chaperone_GroEL	Dihydroanticapsin_7-dehydrogenase
Ribosomal_silencing_factor_RsfA_(former_Iojap)	Sulfite_reductase_[NADPH]_flavoprotein_alpha-component_(EC_1.8.1.2)	Lysyl-tRNA_synthetase_(class_II)_(EC_6.1.1.6)	Phosphohistidine_phosphatase_SixA	putative_HTH-type_transcriptional_regulator	Dihydrofolate_reductase_(EC_1.5.1.3)
Septum_site-determining_protein_MinC	FIG01238431:_hypothetical_protein	Heme_A_synthase,_cytochrome_oxidase_biogenesis_protein_Cox15-CtaA	FIG01225636:_hypothetical_protein	two-component_system_sensor_protein	Dihydrofolate_synthase_(EC_6.3.2.12)_@_Folylpolyglutamate_synthase_(EC_6.3.2.17)
Rod_shape-determining_protein_MreD		2,5-diketo-D-gluconic_acid_reductase_(EC_1.1.1.-)	UDP-N-acetylglucosamine--N-acetylmuramyl-(pentapeptide)_pyrophosphoryl-undecaprenol_N-acetylglucosamine_transferase_(EC_2.4.1.227)	HTH-type_transcriptional_regulator_GlnR	Dihydrofolate_synthase_(EC_6.3.2.12)_/_Folylpolyglutamate_synthase_(EC_6.3.2.17)
Cu(I)-responsive_transcriptional_regulator	L-fuco-beta-pyranose_dehydrogenase_(EC_1.1.1.122)	Glycerate_kinase_(EC_2.7.1.31)	Fe(3_)_dicitrate_transport_ATP-binding_protein_FecE	Retron-type_RNA-directed_DNA_polymerase_(EC_2.7.7.49)	Dihydrolipoamide_acetyltransferase_component_of_pyruvate_dehydrogenase_complex_(EC_2.3.1.12)
RNA_polymerase_ECF-type_sigma_factor	Two-component_sensor_histidine_kinase,_malate_(EC_2.7.3.-)	AB_hydrolase_superfamily_protein_YdjP	Dihydrolipoamide_acetyltransferase_component_of_pyruvate_dehydrogenase_complex_(EC_2.3.1.12)	Two-component_response_regulator,_malate_(EC_2.7.3.-)	Dihydrolipoamide_acyltransferase_component_of_branched-chain_alpha-keto_acid_dehydrogenase_complex_(EC_2.3.1.168)
HD_domain_protein	cadmium_resistance_transporter,_putative	Maltodextrin_glucosidase_(EC_3.2.1.20)	Phage_tail_length_tape-measure_protein	Pirin,_N-terminal:Pirin,_C-terminal	Dihydrolipoamide_dehydrogenase_(EC_1.8.1.4)
Cytochrome_d_ubiquinol_oxidase_subunit_I_(EC_1.10.3.-)	Cyclopropane-fatty-acyl-phospholipid_synthase_(EC_2.1.1.79),_plant_type	HBS1_protein	Major_facilitator:Oxalate:Formate_Antiporter	Seryl-tRNA_synthetase_(EC_6.1.1.11)	Dihydrolipoamide_dehydrogenase_of_2-oxoglutarate_dehydrogenase_(EC_1.8.1.4)
Aspartokinase_(EC_2.7.2.4)_/_Homoserine_dehydrogenase_(EC_1.1.1.3)	Glutamate-1-semialdehyde_aminotransferase_(EC_5.4.3.8)	Protein-methionine-sulfoxide_reductase_catalytic_subunit_MsrP	O-antigen_biosynthesis_protein_rfbC	YciL_protein	Dihydrolipoamide_dehydrogenase_of_branched-chain_alpha-keto_acid_dehydrogenase_(EC_1.8.1.4)
Alkylhydroperoxidase_protein_D	Undecaprenyl-phosphate_N-acetylglucosaminyl_1-phosphate_transferase_(EC_2.7.8.-)	Arylamine_N-acetyltransferase	tRNA(Ile)-lysidine_synthetase_(EC_6.3.4.19)	L-carnitine_dehydratase/bile_acid-inducible_protein_F	Dihydrolipoamide_dehydrogenase_of_pyruvate_dehydrogenase_complex_(EC_1.8.1.4)
Alkyl_hydroperoxide_reductase_protein_C_(EC_1.6.4.-)		Heterodimeric_efflux_ABC_transporter,_permease/ATP-binding_subunit_2	FIG01226681:_hypothetical_protein	Twin-arginine_translocation_protein_TatA	Dihydrolipoamide_succinyltransferase_component_(E2)_of_2-oxoglutarate_dehydrogenase_complex_(EC_2.3.1.61)
Phosphoglycolate_phosphatase_(EC_3.1.3.18)	RNA_polymerase_sporulation_specific_sigma_factor_SigF	Quinone_reductase		Carbon_monoxide_dehydrogenase_small_chain_(EC_1.2.99.2)	Dihydrolipoamide_succinyltransferase_component_(E2)_of_2-oxoglutarate_dehydrogenase_complex_(EC_2.3.1.61)_/_2-oxoglutarate_dehydrogenase_E1_component_(EC_1.2.4.2)
Protein_yceI_precursor	transcriptional_regulator	cellulose-binding,_family_II	V-type_ATP_synthase_subunit_D	Geranylgeranyl_diphosphate_synthase_(EC_2.5.1.29)	Dihydroneopterin_aldolase_(EC_4.1.2.25)
Mn-dependent_transcriptional_regulator_MntR	Chaperonin_(heat_shock_protein_33)	Phosphatidylinositol_4-kinase_alpha_(EC_2.7.1.67)	D-beta-hydroxybutyrate_dehydrogenase_(EC_1.1.1.30)	Ca_ion_P-type_ATPase	Dihydroorotase_(EC_3.5.2.3)
Spore_photoproduct_lyase_(EC_4.1.99.-)	Iron_binding_protein_SufA_for_iron-sulfur_cluster_assembly	6,7-dimethyl-8-ribityllumazine_synthase_(EC_2.5.1.78)	Cell_division_protein_CrgA	extracellular_solute-binding_protein,_family_1	Dihydroorotate_dehydrogenase_(EC_1.3.3.1)
FIG00482380:_hypothetical_protein	Ribonucleotide_reductase_of_class_Ia_(aerobic),_alpha_subunit_(EC_1.17.4.1)	Imidazole_glycerol_phosphate_synthase_amidotransferase_subunit_(EC_2.4.2.-)_/_Imidazole_glycerol_phosphate_synthase_cyclase_subunit_(EC_4.1.3.-)	FIG022979:_MoxR-like_ATPases	Glycogen_synthase,_ADP-glucose_transglucosylase_(EC_2.4.1.21)	Dihydroorotate_dehydrogenase_electron_transfer_subunit_(EC_1.3.3.1)
Chromosomal_replication_initiator_protein_DnaA	Alkyl_hydroperoxide_reductase_protein_C_(EC_1.6.4.-)	Nitroreductase_NfnB	Dihydrolipoamide_succinyltransferase_component_(E2)_of_2-oxoglutarate_dehydrogenase_complex_(EC_2.3.1.61)_/_2-oxoglutarate_dehydrogenase_E1_component_(EC_1.2.4.2)	Cytochrome_c_family_protein	Dihydroorotate_dehydrogenase,_catalytic_subunit_(EC_1.3.3.1)
protease_synthase_and_sporulation_negative_regulatory_protein_PAI_2	ATP-dependent_RNA_helicase_RhlE	Alpha-acetolactate_decarboxylase_(EC_4.1.1.5)	COG0488:_ATPase_components_of_ABC_transporters_with_duplicated_ATPase_domains	Putative_metal_chaperone,_involved_in_Zn_homeostasis,_GTPase_of_COG0523_family	Dihydropteroate_synthase_(EC_2.5.1.15)
	Hydrogen_peroxide-inducible_genes_activator	Extracellular_endo-alpha-(1->5)-L-arabinanase_1	Alanyl-tRNA_synthetase_(EC_6.1.1.7)	O-antigen_acetylase	Dihydropyrimidinase_(EC_3.5.2.2)
Substrate-specific_component_ThiT_of_thiamin_ECF_transporter	Glutaminyl-tRNA_synthetase_(EC_6.1.1.18)	Release_factor_glutamine_methyltransferase	FIG01121566:_hypothetical_protein	Esterase/lipase/thioesterase	Dihydropyrimidine_dehydrogenase_[NADP_]_(EC_1.3.1.2)
Succinate_dehydrogenase_flavoprotein_subunit_(EC_1.3.99.1)		Polyamine_aminopropyltransferase	Ribosomal_large_subunit_pseudouridine_synthase_B_(EC_4.2.1.70)	Stage_II_sporulation_protein_P	Dihydroxy-acid_dehydratase_(EC_4.2.1.9)
Succinate_dehydrogenase_iron-sulfur_protein_(EC_1.3.99.1)	Spore_germination_protein_GerKA	Nitrite_reductase_[NAD(P)H]_large_subunit_(EC_1.7.1.4)	Phosphocarrier_protein_of_PTS_system	Low-affinity_gluconate/H__symporter_GntU	Dihydroxyacetone_kinase_family_protein
Menaquinone_via_futalosine_polyprenyltransferase_(MenA_homolog)	FIG01244235:_hypothetical_protein	ATP-dependent_DNA_helicase_pcrA_(EC_3.6.1.-)	FIG01231090:_hypothetical_protein	N-acetylglucosamine-1-phosphate_uridyltransferase_(EC_2.7.7.23)_/_Glucosamine-1-phosphate_N-acetyltransferase_(EC_2.3.1.157)	Dihydroxyacetone_kinase,_ATP-dependent_(EC_2.7.1.29)
2-heptaprenyl-1,4-naphthoquinone_methyltransferase_MenG_(EC_2.1.1.163)	Flagellar_protein_FliJ	Xanthine_dehydrogenase,_iron-sulfur_cluster_and_FAD-binding_subunit_A_(1.17.1.4)	Phosphonate_ABC_transporter_permease_protein_phnE_(TC_3.A.1.9.1)	FIG022979:_MoxR-like_ATPases	Dimeric_dUTPase_(EC_3.6.1.23)
CDP-diacylglycerol--glycerol-3-phosphate_3-phosphatidyltransferase_(EC_2.7.8.5)	putative_guanidinium_efflux_system_subunit_GdnD	Xanthine_dehydrogenase,_molybdenum_binding_subunit_(EC_1.17.1.4)	Probable_NreB_protein	Bis(5'-nucleosyl)-tetraphosphatase_(asymmetrical)_(EC_3.6.1.17)	Dimethylglycine_N-methyltransferase
Mannitol_operon_activator,_BglG_family	DNA_topoisomerase_III_(EC_5.99.1.2)	Dipeptidyl_aminopeptidase_BIII	Protein_of_unknown_function_DUF374	sugar_ABC_transporter_permease	Dimethylhistidine_N-methyltransferase_(EC_2.1.1.44)
Modification_methylase	FIG00977882:_hypothetical_protein	Chorismate_synthase_(EC_4.2.3.5)	Hydroxypyruvate_isomerase_(EC_5.3.1.22)	Holo-[acyl-carrier-protein]_synthase_(EC_2.7.8.7)	Dimethylmenaquinone_methyltransferase
A/G-specific_adenine_glycosylase_(EC_3.2.2.-)	Ribonuclease_E_inhibitor_RraA	Lipoate-protein_ligase_A		Fic_domain_protein,_Mvan_2529_type	DINB_PROTEIN
Peptidyl-tRNA_hydrolase_(EC_3.1.1.29)	Mrp_protein_homolog	Ubiquitin_carboxyl-terminal_hydrolase_12	RecA_protein	DNA_repair_protein_RecN	DinG_family_ATP-dependent_helicase_CPE1197
Hypothetical_protein,_FIG12300_and_FIG043029_fams	FIG01228977:_hypothetical_protein	Ferrochelatase,_protoheme_ferro-lyase_(EC_4.99.1.1)	Wax_ester_synthase/acyl-CoA:diacylglycerol_acyltransferase	sensor_histidine_kinase	DinG_family_ATP-dependent_helicase_YoaA
Chemotaxis_protein_CheC_--_inhibitor_of_MCP_methylation	Membrane_spanning_protein	Hypothetical_protein,_restriction_endonuclease-like_VRR-NUC_domain	Spore_coat_F-containing_protein		DinG_family_ATP-dependent_helicase_YpvA
FtsK/SpoIIIE_family_protein,_putative_EssC_component_of_Type_VII_secretion_system	Alpha-aspartyl_dipeptidase_Peptidase_E_(EC_3.4.13.21)	8-oxoguanine_DNA_glycosylase	Diaminopimelate_epimerase_(EC_5.1.1.7)	ATP/GTP_binding_protein	Dioxygenases_related_to_2-nitropropane_dioxygenase
FIG01232487:_hypothetical_protein	Phosphopentomutase_(EC_5.4.2.7)	Pyruvate_dehydrogenase_E1_component_alpha_subunit_(EC_1.2.4.1)	Pyruvate,phosphate_dikinase_(EC_2.7.9.1)	Deoxyribodipyrimidine_photolyase_(EC_4.1.99.3)	dipeptidase
Cell_division_protein_FtsI_[Peptidoglycan_synthetase]_(EC_2.4.1.129)_/_Transpeptidase,_Penicillin_binding_protein_transpeptidase_domain		DNA_ligase	FIG00945644:_hypothetical_protein	putative_parvulin-type_peptidyl-prolyl_cis-trans_isomerase	Dipeptide_transport_ATP-binding_protein_DppD_(TC_3.A.1.5.2)
FIG01231808:_hypothetical_protein	acetyltransferase,_GNAT_family	ATP-dependent_DNA_ligase_(EC_6.5.1.1)_LigC	4-carboxy-4-hydroxy-2-oxoadipate_aldolase	TsaB_protein,_required_for_threonylcarbamoyladenosine_(t(6)A)_formation_in_tRNA	Dipeptide_transport_ATP-binding_protein_DppF_(TC_3.A.1.5.2)
Hydrolase,_HAD_superfamily	3-hydroxybenzoate_6-hydroxylase_2	ATP-dependent_DNA_ligase_(EC_6.5.1.1)	Methionyl-tRNA_formyltransferase_(EC_2.1.2.9)	Protein_GlcG	Dipeptide_transport_system_permease_protein_DppB_(TC_3.A.1.5.2)
Stage_III_sporulation_protein_AG	Lignostilbene-alpha,beta-dioxygenase_isozyme_I	GTP-binding_protein_EngB	Xaa-Pro_dipeptidase_family_enzyme	Abortive_infection_protein	Dipeptide_transport_system_permease_protein_DppC_(TC_3.A.1.5.2)
FIG01236616:_hypothetical_protein	N-carbamoyl-L-amino_acid_hydrolase_(EC_3.5.1.87)	Riboflavin_synthase_eubacterial/eukaryotic_(EC_2.5.1.9)	Lipoprotein_signal_peptidase_(EC_3.4.23.36)	FIG01238942:_hypothetical_protein	Dipeptide-binding_ABC_transporter,_periplasmic_substrate-binding_component_(TC_3.A.1.5.2)
rRNA_small_subunit_methyltransferase_H	Conserved_protein,_tetratricopeptide_repeat_family_protein	Protein_arginine_N-methyltransferase_1_(EC_2.1.1.-)		UDP-N-acetylglucosamine_1-carboxyvinyltransferase_(EC_2.5.1.7)	Dipeptidyl_aminopeptidases/acylaminoacyl-peptidases
FIG01228089:_hypothetical_protein			EcsC_protein	Thymidylate_synthase_(EC_2.1.1.45)	Dipeptidyl_carboxypeptidase_Dcp_(EC_3.4.15.5)
GTP-binding_protein_YqeH,_required_for_biogenesis_of_30S_ribosome_subunit	HTH-type_transcriptional_activator_TipA	COP9_signalosome_subunit_5	Excinuclease_ABC,_C_subunit-like	Undecaprenyl-phosphate_N-acetylglucosaminyl_1-phosphate_transferase_(EC_2.7.8.-)	Dipeptidyl_peptidase_IV
Ribosomal_large_subunit_pseudouridine_synthase_D_(EC_4.2.1.70)	Aromatic-amino-acid_aminotransferase	Alpha-xylosidase_(EC_3.2.1.-)	N-Acetyl-D-glucosamine_ABC_transport_system,_permease_protein_1	Methylated-DNA--protein-cysteine_methyltransferase_(EC_2.1.1.63)	Dipeptidyl-peptidase_5
Low-specificity_L-threonine_aldolase_(EC_4.1.2.48)		GTP-binding_protein_YPT31/YPT8	Sigma-70_region_2:Sigma-70_region_4	KapB,_lipoprotein_required_for_KinB_pathway_to_sporulation	Dipicolinate_synthase_subunit_A_(EC_4.2.1.52)
Late_competence_protein_ComGA,_access_of_DNA_to_ComEA	Dodecin_(COG3360)_Flavin-binding	Chemotaxis_protein_methyltransferase_CheR_(EC_2.1.1.80)	metallo-beta-lactamase_family_protein	Catabolite_control_protein_A	Dipicolinate_synthase_subunit_B
Chemotaxis_regulator_-_transmits_chemoreceptor_signals_to_flagelllar_motor_components_CheY	Type_I_restriction-modification_system,_DNA-methyltransferase_subunit_M_(EC_2.1.1.72)	Phosphoenolpyruvate_synthase_(EC_2.7.9.2)	Multiple_sugar_ABC_transporter,_membrane-spanning_permease_protein_MsmF	Glutamate-ammonia-ligase_adenylyltransferase_(EC_2.7.7.42)	Disulfide_bond_formation_protein_(EC_1.8.4.-),_BdbC-like
Signal_transduction_histidine_kinase_CheA_(EC_2.7.3.-)	Kynurenine_3-monooxygenase	Valyl-tRNA_synthetase_(EC_6.1.1.9)_@_Valyl-tRNA_synthetase_(EC_6.1.1.9),_mitochondrial	UDP-N-acetylenolpyruvoylglucosamine_reductase_(EC_1.1.1.158)	TRAP_transporter,_4TM/12TM_fusion_protein,_unknown_substrate_2	Division_initiation_protein
Oligoendopeptidase_F_(EC_3.4.24.-)	FOG:_PAS/PAC_domain	Gluconeogenesis_factor	Peptide_chain_release_factor_2	Acyl-CoA_thioesterase_II_(EC_3.1.2.-)	DNA_adenine_methylase
	FIG01249784:_hypothetical_protein	Glycogen_[starch]_synthase,_eukaryotic_(EC_2.4.1.11)	Predicted_aminoglycoside_phosphotransferase	FIG01240853:_hypothetical_protein	DNA_alkylation_repair_enzyme
FIG01238431:_hypothetical_protein	Co2_transporter_containing_CBS_domains	Amidase	S-formylglutathione_hydrolase_(EC_3.1.2.12)	N-substituted_formamide_deformylase	DNA_base-flipping_protein
Rossmann_fold_nucleotide-binding_protein_Smf_possibly_involved_in_DNA_uptake	NADH-ubiquinone_oxidoreductase_chain_N_(EC_1.6.5.3)	Ribonucleotide_reductase_of_class_Ia_(aerobic),_beta_subunit_(EC_1.17.4.1)	UDP-N-acetylmuramoylalanine--D-glutamate_ligase_(EC_6.3.2.9)	Catalase_(EC_1.11.1.6)	Dna_binding_response_regulator_PrrA_(RegA)
FIG01241645:_hypothetical_protein	Stage_II_sporulation_protein_M_(SpoIIM)	Putative_acetyltransferase	Cytosol_aminopeptidase_PepA_(EC_3.4.11.1)	Triosephosphate_isomerase_(EC_5.3.1.1)	DNA_double-strand_break_repair_protein_Mre11
FIG01095481:_hypothetical_protein	secreted_alkaline_phosphatase	Large_subunit_of_N,N-dimethylformamidase	HigA_protein_(antitoxin_to_HigB)	ATP-dependent_protease_La_(EC_3.4.21.53)_Type_II	DNA_double-strand_break_repair_Rad50_ATPase
Acetyl-CoA:acetoacetyl-CoA_transferase,_alpha_subunit_(EC_2.8.3.8)	Isonitrile_hydratase	N,N-dimethylformamidase_beta_subunit	Thiosulfate_sulfurtransferase_GlpE	Veg_protein	DNA_for_3-methylaspartate_ammonia-lyase,_glutamate_mutase
PhbF	Hypothetical_protein_YaeJ_with_similarity_to_translation_release_factor	DNA_polymerase_alpha_catalytic_subunit_A_(EC_2.7.7.7)	Magnesium_and_cobalt_transport_protein_CorA	Polysaccharide_ABC_transporter,_ATP-binding_protein	DNA_gyrase_inhibitor
GTP-binding_protein_Obg	Glutathione-regulated_potassium-efflux_system_protein_KefB	Carboxylesterase_family_protein		Flagellar_basal-body_rod_protein_FlgG	DNA_gyrase_inhibitor_YacG
UPF0118_membrane_protein_YrrI		Transcription_initiation_factor_IID_23_kDa_subunit		FIG00575948:_hypothetical_protein	DNA_gyrase_subunit_A_(EC_5.99.1.3)
FIG139598:_Potential_ribosomal_protein	Signal_transduction_histidine_kinase_CheA_(EC_2.7.3.-)	Hercynine_oxygenase	FIG00637467:_hypothetical_protein	Ribulose_bisphosphate_carboxylase_small_chain_(EC_4.1.1.39)	DNA_gyrase_subunit_B_(EC_5.99.1.3)
	Proton/glutamate-aspartate_symporter	Translation_initiation_factor_2B_alpha_subunit	Na(_)_H(_)_antiporter_subunit_H	3',5'-cyclic-nucleotide_phosphodiesterase_(EC_3.1.4.17)	DNA_helicase_II_(EC_3.6.1.-)
Cytoplasmic_axial_filament_protein_CafA_and_Ribonuclease_G_(EC_3.1.4.-)	Tyrosine_recombinase_XerC		Potassium_uptake_protein_TrkH	ATP_synthase_F0_sector_subunit_c	DNA_helicase_IV
FIG152265:_Sodium:solute_symporter_associated_protein	Malate_synthase_G_(EC_2.3.3.9)	V-type_ATP_synthase_subunit_K_(EC_3.6.3.14)	Phosphoribosyl-AMP_cyclohydrolase_(EC_3.5.4.19)	ABC_transporter_substrate-binding_protein	DNA_integration/recombination/invertion_protein
Acetate_permease_ActP_(cation/acetate_symporter)	FIG01241645:_hypothetical_protein	NAD/NADP-dependent_betaine_aldehyde_dehydrogenase	Triosephosphate_isomerase_(EC_5.3.1.1)	Pyrrolidone-carboxylate_peptidase_(EC_3.4.19.3)	DNA_integrity_scanning_protein_disA
Alkylated_DNA_repair_protein_AlkB	D-inositol-3-phosphate_glycosyltransferase	scyllo-inositol_2-dehydrogenase_(NADP(_))_IolW	FIG00449924:_hypothetical_protein	Hydroxymethylpyrimidine_ABC_transporter,_ATPase_component	DNA_internalization-related_competence_protein_ComEC/Rec2
Nitrogen_regulation_protein_NtrX	Beta-ureidopropionase_(EC_3.5.1.6)	Uncharacterized_domain_COG3236_/_GTP_cyclohydrolase_II_(EC_3.5.4.25)	Acyl-CoA_dehydrogenase_family_protein	FIG016425:_Soluble_lytic_murein_transglycosylase_and_related_regulatory_proteins_(some_contain_LysM/invasin_domains)	DNA_ligase_(EC_6.5.1.2)
Uracil-DNA_glycosylase,_family_4	FIG054872:_Sortase-like_protein	Inosine-uridine_preferring_nucleoside_hydrolase_(EC_3.2.2.1)	Ribonucleotide_reductase_of_class_Ib_(aerobic),_alpha_subunit_(EC_1.17.4.1)	Amino_acid_permease-associated_region	DNA_mismatch_repair_protein_MutL
FIG022979:_MoxR-like_ATPases	Aldehyde_dehydrogenase_A_(EC_1.2.1.22)_/_Glycolaldehyde_dehydrogenase_(EC_1.2.1.21)		Glycerol-3-phosphate_dehydrogenase_(EC_1.1.5.3)	Putative_sensor-like_histidine_kinase_YfhK	DNA_mismatch_repair_protein_MutS
Aspartyl-tRNA_synthetase_(EC_6.1.1.12)_@_Aspartyl-tRNA(Asn)_synthetase_(EC_6.1.1.23)	General_stress_protein_17M	FIG005666:_putative_helicase	Ferredoxin,_2Fe-2S	L-arabinose-binding_periplasmic_protein_precursor_AraF_(TC_3.A.1.2.2)	DNA_modification_methyltransferase
Pentapeptide_repeat_family_protein	Arginine-tRNA-protein_transferase_(EC_2.3.2.8)	Diphthamide_biosynthesis_protein_1	Transmembrane_component_YkoC_of_energizing_module_of_thiamin-regulated_ECF_transporter_for_HydroxyMethylPyrimidine	Siderophore_biosynthesis_protein,_monooxygenase	DNA_or_RNA_helicases_of_superfamily_II
N-acetylmannosamine-6-phosphate_2-epimerase_(EC_5.1.3.9)	COG0553:_Superfamily_II_DNA/RNA_helicases,_SNF2_family	V-type_ATP_synthase_subunit_B_(EC_3.6.3.14)		FIG01230564:_hypothetical_protein	DNA_polymerase_I_(EC_2.7.7.7)
TRAP-type_transport_system,_periplasmic_component,_predicted_N-acetylneuraminate-binding_protein	Phosphoglycerate_kinase_(EC_2.7.2.3)	Methionyl-tRNA_formyltransferase_(EC_2.1.2.9)	FIG045374:_Type_II_restriction_enzyme,_methylase_subunit_YeeA	AP_endonuclease,_family_protein_2	DNA_polymerase_III_alpha_subunit_(EC_2.7.7.7)
1-deoxy-D-xylulose_5-phosphate_reductoisomerase_(EC_1.1.1.267)	Phosphoribosylformylglycinamidine_synthase,_PurS_subunit_(EC_6.3.5.3)	Copper-transporting_P-type_ATPase	KinB_signaling_pathway_activation_protein	Dihydroxy-acid_dehydratase_(EC_4.2.1.9)	DNA_polymerase_III_beta_subunit_(EC_2.7.7.7)
Ribulose-phosphate_3-epimerase_(EC_5.1.3.1)	Putative_multidrug_resistance_protein_MdtD	FIG00824077:_hypothetical_protein	Ferredoxin--NADP(_)_reductase_(EC_1.18.1.2)_@_Flavodoxin--NADP(_)_reductase_(EC_1.19.1.1)	Alkaline_shock_protein	DNA_polymerase_III_chi_subunit_(EC_2.7.7.7)
Serine/threonine_protein_kinase_PrkC,_regulator_of_stationary_phase	Glutamate_synthase_[NADPH]_large_chain_(EC_1.4.1.13)	2,3-butanediol_dehydrogenase,_S-alcohol_forming,_(S)-acetoin-specific_(EC_1.1.1.76)	Niacin_transporter_NiaP	4-aminobutyraldehyde_dehydrogenase_(EC_1.2.1.19)	DNA_polymerase_III_delta_prime_subunit_(EC_2.7.7.7)
Antitoxin_1	FIG01234880:_hypothetical_protein	Outer_membrane_protein_romA	Uncharacterized_secreted_protein_associated_with_spyDAC	FIG138056:_a_glutathione-dependent_thiol_reductase	DNA_polymerase_III_delta_subunit_(EC_2.7.7.7)
4-hydroxybenzoate_polyprenyltransferase_(EC_2.5.1.39)	Fatty_acid_metabolism_regulator_protein	2-aminomuconate_deaminase	Dihydropyrimidine_dehydrogenase_[NADP_]_(EC_1.3.1.2)	Transamidase_GatB_domain_protein	DNA_polymerase_III_epsilon_subunit_(EC_2.7.7.7)
Protease_IV_(EC_3.4.21.-)	Probable_secreted_or_membrane_serine_protease_Rv0983	Ornithine_decarboxylase_(EC_4.1.1.17)	alternate_gene_name:_yzbB	Flagellar_basal-body_P-ring_formation_protein_FlgA	DNA_polymerase_III_subunits_gamma_and_tau_(EC_2.7.7.7)
RND_efflux_system,_inner_membrane_transporter_CmeB	Sulfate_and_thiosulfate_import_ATP-binding_protein_CysA_(EC_3.6.3.25)	metalloprotease,_insulinase_family	Glucose/mannose:H__symporter_GlcP	Phosphoesterase,_DHH_family_protein	DNA_polymerase_III,_epsilon_subunit
sodium-dependent_transporter	Carboxypeptidase-related_protein	Mitochondrial_presequence_protease	Uncharacterized_UPF0750_membrane_protein	probable_methyl-accepting_chemotaxis_protein	DNA_polymerase_IV_(EC_2.7.7.7)
Ferritin-like_protein_2	Ribosomal-protein-S18p-alanine_acetyltransferase_(EC_2.3.1.-)	proteasome_subunit_alpha3_(EC_3.4.25.1)	POSSIBLE_LINOLEOYL-CoA_DESATURASE_(DELTA(6)-DESATURASE)	FIG01243235:_hypothetical_protein	DNA_polymerase_X_family
Galactitol-1-phosphate_5-dehydrogenase_(EC_1.1.1.251)	Alpha-galactosidase_(EC_3.2.1.22)	Haloacetate_dehalogenase_H-1_(EC_3.8.1.3)	Steroid_Delta-isomerase	Uncharacterized_N-acetyltransferase_BT9727_3663_(EC_2.3.1.-)	DNA_polymerase-like_protein_PA0670
ATP-dependent_RNA_helicase	Sulfate_transport_system_permease_protein_CysW	Type_I_restriction-modification_system,_specificity_subunit_S_(EC_3.1.21.3)	Oxalate/formate_antiporter	FIG01245847:_hypothetical_protein	DNA_primase
Ectoine_hydroxylase_(EC_1.17.-.-)	Peptidoglycan-binding_domain_1	Lysine_decarboxylase_family	FIG01244370:_hypothetical_protein	Threonine_dehydratase_(EC_4.3.1.19)	DNA_primase_(EC_2.7.7.-)
NAD_kinase_(EC_2.7.1.23)	Cytochrome_oxidase_biogenesis_protein_Surf1,_facilitates_heme_A_insertion	proteasome_subunit_alpha6_(EC_3.4.25.1)	Metal-dependent_hydrolase_YbeY,_involved_in_rRNA_and/or_ribosome_maturation_and_assembly	Carbon_monoxide_dehydrogenase_form_I,_large_chain_(EC_1.2.99.2)	DNA_recombination_and_repair_protein_RecF
FIG110192:_hypothetical_protein	Phosphoenolpyruvate_carboxykinase_[ATP]_(EC_4.1.1.49)	Phosphoserine_aminotransferase_(EC_2.6.1.52)	MotA/TolQ/ExbB_proton_channel_family_protein,_probably_associated_with_flagella	Glucans_biosynthesis_protein_G_precursor	DNA_recombination_and_repair_protein_RecO
Bis(5'-nucleosyl)-tetraphosphatase_(asymmetrical)_(EC_3.6.1.17)	Two-component_cell_cycle_transcriptional_regulator_ctrA,_winged_helix_family	GTPase_and_tRNA-U34_5-formylation_enzyme_TrmE	Choline-sulfatase_(EC_3.1.6.6)	Uncharacterized_protein_SCO4088	DNA_recombination_protein_RmuC
Starvation_sensing_protein_RspA	Auxin_Efflux_Carrier	25S_rRNA_(cytosine(2278)-C(5))-methyltransferase_(EC_2.1.1.311)	DNA_polymerase_III_epsilon_subunit_(EC_2.7.7.7)	Glutamate-1-semialdehyde_aminotransferase_(EC_5.4.3.8)	DNA_recombination-dependent_growth_factor_C
Aspartate-semialdehyde_dehydrogenase_(EC_1.2.1.11)	Twin-arginine_translocation_protein_TatB	Threonine_synthase_(EC_4.2.3.1)	Acetolactate_synthase_large_subunit_(EC_2.2.1.6)	Amidophosphoribosyltransferase_(EC_2.4.2.14)	DNA_repair_exonuclease_family_protein_YhaO
ABC-type_transport_system_involved_in_resistance_to_organic_solvents,_periplasmic_component	Possible_oxidoreductase_(EC_1.-.-.-)	Translation_elongation_factor_3	FIG01238942:_hypothetical_protein	Membrane_protein_containing_HD_superfamily_hydrolase_domain,_YQFF_ortholog	DNA_repair_helicase
Polyphosphate_kinase_(EC_2.7.4.1)	extracellular_serine_protease	NADPH--cytochrome_P450_reductase_(EC_1.6.2.4)	Flp_pilus_assembly_protein_TadB	FIG01226681:_hypothetical_protein	DNA_repair_protein_RadA
Competence_protein_CoiA	Periplasmic_beta-glucosidase_(EC_3.2.1.21)	Muramoyltetrapeptide_carboxypeptidase_(EC_3.4.17.13)	OpcA,_an_allosteric_effector_of_glucose-6-phosphate_dehydrogenase,_actinobacterial	Thioredoxin-like_oxidoreductases	DNA_repair_protein_RadC
ABC_transporter_membrane-spanning_permease_-_glutamine_transport	Multidrug_efflux_transporter_MdtK/NorM_(MATE_family)	Mycocerosic_acid_synthase-like_polyketide_synthase	Siderophore_synthetase_superfamily,_group_C_@_Siderophore_synthetase_component,_ligase	Acyl_carrier_protein_phosphodiesterase_(EC_3.1.4.14)	DNA_repair_protein_RecN
Ribosomal_large_subunit_pseudouridine_synthase_F_(EC_4.2.1.70)	FIG007421:_forespore_shell_protein	Phthiocerol_synthesis_polyketide_synthase_type_I_PpsB	Cell_surface_protein	Uncharacterized_protein_SCO5199	DNA_replication_intiation_control_protein_YabA
Ribonuclease_HI_(EC_3.1.26.4)	Repressor_CsoR_of_the_copZA_operon		ABC-type_nitrate/sulfonate/bicarbonate_transport_system,_ATPase_component	Acetyl-coenzyme_A_carboxyl_transferase_beta_chain_(EC_6.4.1.2)	DNA_topoisomerase_I_(EC_5.99.1.2)
Glutamate_5-kinase_(EC_2.7.2.11)_/_RNA-binding_C-terminal_domain_PUA	Long-chain-fatty-acid--CoA_ligase_associated_with_anthrachelin_biosynthesis	Holliday_junction_ATP-dependent_DNA_helicase_RuvB_(EC_3.6.4.12)	Ribose_5-phosphate_isomerase_B_(EC_5.3.1.6)_/_Galactose_6-phosphate_isomerase	Methylisocitrate_lyase_(EC_4.1.3.30)	DNA_topoisomerase_IB_(poxvirus_type)_(EC_5.99.1.2)
Acetyltransferase_AcuA,_acetyl-CoA_synthetase_inhibitor	biphenyl-2,3-diol_1,2-dioxygenase_III-related_protein	Fatty_acid_desaturase_(EC_1.14.19.1)	Putrescine_transport_ATP-binding_protein_PotG_(TC_3.A.1.11.2)	Glutamate_synthase_[NADPH]_large_chain_(EC_1.4.1.13)	DNA_topoisomerase_III_(EC_5.99.1.2)
Uncharacterized_protein,_homolog_of_B.subtilis_yhgC	Chromate_transport_protein_ChrA	putative_cysteine_desulfurase	SOS-response_repressor_and_protease_LexA_(EC_3.4.21.88)	dTDP-4-dehydrorhamnose_3,5-epimerase_(EC_5.1.3.13)_/_dTDP-4-dehydrorhamnose_reductase_(EC_1.1.1.133)	DNA_topoisomerase_III_(EC_5.99.1.2)_in_PFGI-1-like_cluster
FIG00672196:_hypothetical_protein	Cobalt-precorrin-8x_methylmutase_(EC_5.4.1.2)	8-amino-7-oxononanoate_synthase	ABC_transporter,_permease_protein	Choline_binding_protein_A	DNA_topology_modulation_protein_FlaR
(R)-2-hydroxyacid_dehydrogenase,_similar_to_L-sulfolactate_dehydrogenase_(EC_1.1.1.272)	NADH-ubiquinone_oxidoreductase-related_protein	FIG01123828:_hypothetical_protein	FIG01253591:_hypothetical_protein	Potassium_efflux_system_KefA_protein_/_Small-conductance_mechanosensitive_channel	DNA-3-methyladenine_glycosylase_(EC_3.2.2.20)
6-phospho-3-hexuloisomerase	D-tagatose-1,6-bisphosphate_aldolase_subunit_GatY	DNA_replication_licensing_factor_MCM5	FIG00672739:_hypothetical_protein	FIG01231808:_hypothetical_protein	DNA-3-methyladenine_glycosylase_II_(EC_3.2.2.21)
3-hexulose-6-phosphate_synthase	FIG147869:_Carbon-nitrogen_hydrolase_/_Aliphatic_amidase_AmiE_(EC_3.5.1.4)	DNA-directed_RNA_polymerase_II_19_kDa_polypeptide_(EC_2.7.7.6)	Putrescine_transport_system_permease_protein_PotI_(TC_3.A.1.11.2)	HtrA_protease/chaperone_protein	DNA-binding_heavy_metal_response_regulator
Mlr9349_protein	Anthrachelin_biosynthesis_protein_AsbB_@_Siderophore_synthetase_superfamily,_group_C_@_Siderophore_synthetase_component,_ligase	Carbamoyl-phosphate_synthase_large_chain_(EC_6.3.5.5)	Ubiquinone/menaquinone_biosynthesis_methyltransferase_UbiE_(EC_2.1.1.-)	Maebl	DNA-binding_protein
Central_glycolytic_genes_regulator	Siroheme_synthase_/_Precorrin-2_oxidase_(EC_1.3.1.76)	Flagellar_motor_rotation_protein_MotB	Putrescine_transport_system_permease_protein_PotH_(TC_3.A.1.11.2)	FIG01127911:_hypothetical_protein	DNA-binding_protein_HB1
FIG00880187:_hypothetical_protein	Thymidylate_synthase_thyX_(EC_2.1.1.-)	Undecaprenyl_diphosphate_synthase_(EC_2.5.1.31)	D-xylose_proton-symporter_XylE	putative_phosphohistidine_phosphatase	DNA-binding_protein_HBsu
Gll4423_protein	Protein_secretion_chaperonin_CsaA	Ditrans,polycis-undecaprenyl-diphosphate_synthase_((2E,6E)-farnesyl-diphosphate_specific)	Fatty_acid_metabolism_regulator_protein	Transcriptional_regulator,_IclR_family	DNA-binding_protein_HU
tRNA_(adenine37-N(6))-methyltransferase_TrmN6_(EC_2.1.1.223)	DNA_gyrase_inhibitor_YacG	Acyl-coenzyme_A_synthetases/AMP-(fatty)_acid_ligases	putative_RecF_protein	Flagellin_protein_FlaA	DNA-binding_protein_HU-alpha
TesB-like_acyl-CoA_thioesterase_1	Precorrin-3B_synthase	Heat_shock_protein_GrpE	RNA_polymerase-binding_transcription_factor_DksA	Beta-lactamase_class_C_and_other_penicillin_binding_proteins	DNA-binding_protein_HU-beta
	Cytochrome_c551/c552	3-hydroxyanthranilate_3,4-dioxygenase_(EC_1.13.11.6)	Flagellar_biosynthesis_protein_FlhF	Putative_transmembrane_protein	DNA-binding_response_regulator
unknown_in_ISEc8	Nitrite_transporter_from_formate/nitrite_family	putative_Nudix_hydrolase_NudL	Cell_division_protein_FtsH_(EC_3.4.24.-)	FIG00347584:_hypothetical_protein	DNA-binding_response_regulator_ChvI
Protein_YukE	Exoenzymes_regulatory_protein_AepA_in_lipid-linked_oligosaccharide_synthesis_cluster	DNA_helicase,_phage_associated	FIG01243174:_hypothetical_protein	Zn-dependent_hydrolase_(beta-lactamase_superfamily)	DNA-binding_response_regulator_MtrA
Putative_secretion_accessory_protein_EsaB/YukD	Leucyl/phenylalanyl-tRNA--protein_transferase_(EC_2.3.2.6)	Phospholipase_D_(EC_3.1.4.4)	dTDP-glucose_4,6-dehydratase_(EC_4.2.1.46)	Late_competence_protein_ComGC,_access_of_DNA_to_ComEA,_FIG007487	DNA-binding_response_regulator_PetR
Hydrogen_peroxide-inducible_genes_activator	ABC_transporter,_ATP-binding_protein_(cluster_3,_basic_aa/glutamine/opines)	Aquaporin_Z	Ribosome_recycling_factor	Molybdopterin-guanine_dinucleotide_biosynthesis_protein_MobA	DNA-binding_response_regulator_PhoP
TrkA-C_domain_protein	Phosphatidylserine_decarboxylase_(EC_4.1.1.65)	fumarate_reductase/succinate_dehydrogenase_flavoprotein,_N-terminal:FAD_dependent_oxidoreductase	Beta-carotene_ketolase_(EC_1.14.-.-)	A-adding_tRNA_nucleotidyltransferase	DNA-binding_response_regulator_ResD
phytoene_dehydrogenase	Acyl-CoA_dehydrogenase_(EC_1.3.8.7)	2-methoxy-6-polyprenyl-1,4-benzoquinol_methylase,_mitochondrial	Metallopeptidase	FIG01237605:_hypothetical_protein	DNA-binding_response_regulator,_LuxR_family
Phytoene_desaturase,_neurosporene_or_lycopene_producing_(EC_1.3.-.-)_/_4,4'-diapolycopene_oxidase	Low_molecular_weight_protein_tyrosine_phosphatase_(EC_3.1.3.48)		protein_of_unknown_function_DUF1470	6,7-dimethyl-8-ribityllumazine_synthase_(EC_2.5.1.78)	DNA-cytosine_methyltransferase_(EC_2.1.1.37)
Periplasmic_thiol:disulfide_interchange_protein_DsbA	FIG00829591:_hypothetical_protein	putative_FAD-linked_oxidoreductase_YvdP	Glycine_cleavage_system_H_protein	NADP-dependent_malic_enzyme_(EC_1.1.1.40)	DNA-damage-inducible_protein
Acetyltransferase	Phytoene_dehydrogenase_and_related_proteins	Heterocyst_differentiation_ATP-binding_protein_HepA	Glucose-1-phosphate_adenylyltransferase_(EC_2.7.7.27)	3'-to-5'_oligoribonuclease_B,_Bacillus_type	DNA-damage-inducible_protein_F
multidrug_resistance_protein_(efflux_transporter)	Transcriptional_regulator,_LacI_family	Translation_elongation_factor_LepA	Aminomethyltransferase_(glycine_cleavage_system_T_protein)_(EC_2.1.2.10)	probable_response_regulator	DNA-damage-inducible_protein_J
COG2363	Glycerol-3-phosphate_ABC_transporter,_periplasmic_glycerol-3-phosphate-binding_protein_(TC_3.A.1.1.3)	Prolyl_endopeptidase_(EC_3.4.21.26)	RNA_polymerase_sigma_factor_RpoH	5-methylcytosine-specific_restriction_enzyme_A_(EC_3.1.21.-)	DNA-dependent_DNA_polymerase_beta_chain
PTS_system,_fructose-specific_IIA_component_(EC_2.7.1.69)_/_PTS_system,_fructose-specific_IIB_component_(EC_2.7.1.69)_/_PTS_system,_fructose-specific_IIC_component_(EC_2.7.1.69)	FIG01121452:_hypothetical_protein	Acetylornithine_aminotransferase_(EC_2.6.1.11)	Histone_acetyltransferase_HPA2_and_related_acetyltransferases	Octaprenyl_diphosphate_synthase_(EC_2.5.1.90)_/_Dimethylallyltransferase_(EC_2.5.1.1)_/_Geranyltranstransferase_(EC_2.5.1.10)_/_Geranylgeranyl_pyrophosphate_synthetase_(EC_2.5.1.29)	DNA-directed_RNA_polymerase_alpha_subunit_(EC_2.7.7.6)
General_stress_protein_13	FKBP-type_peptidyl-prolyl_cis-trans_isomerase_FkpA_precursor_(EC_5.2.1.8)	Acetylornithine_aminotransferase,_mitochondrial_precursor_(EC_2.6.1.11)_(ACOAT)	Predicted_arginine_uptake_transporter	6-phosphofructokinase_(EC_2.7.1.11)	DNA-directed_RNA_polymerase_beta_subunit_(EC_2.7.7.6)
Stage_IV_sporulation_protein_A	Xylulose_kinase_(EC_2.7.1.17)	Glutamate_decarboxylase_(EC_4.1.1.15)		Sulfate_transport_system_permease_protein_CysT	DNA-directed_RNA_polymerase_beta'_subunit_(EC_2.7.7.6)
bacterial_transferase_hexapeptide_domain_protein	Hypothetical,_related_to_broad_specificity_phosphatases_COG0406		Ribosomal_silencing_factor_RsfA	avirulence_protein	DNA-directed_RNA_polymerase_delta_subunit_(EC_2.7.7.6)
Cysteine_desulfurase_(EC_2.8.1.7),_SufS_subfamily	Cobalt-zinc-cadmium_resistance_protein	O-succinylhomoserine_sulfhydrylase	ATP:Cob(I)alamin_adenosyltransferase_(EC_2.5.1.17)	Prephenate_dehydratase_(EC_4.2.1.51)	DNA-directed_RNA_polymerase_omega_subunit_(EC_2.7.7.6)
GTP-binding_protein_Era	UDP-N-acetylglucosamine_2-epimerase_(EC_5.1.3.14)	Ubiquinone_biosynthesis_enzyme_COQ7	deoxyribodipyrimidine_photolyase-related_protein	Hypothetical_NagD-like_phosphatase,_Actinobacterial_subfamily	DNA-directed_RNA_polymerase_specialized_sigma_subunit,_sigma24-like
Chloramphenicol_acetyltransferase_(EC_2.3.1.28)	ABC_transporter,_ATP-binding_protein_(cluster_1,_maltose/g3p/polyamine/iron)	Proline_racemase_(EC_5.1.1.4)	FIG00831056:_hypothetical_protein	Cell_division_protein_FtsX	DNA-methyltransferase
L-Proline/Glycine_betaine_transporter_ProP	Dihydrolipoamide_dehydrogenase_(EC_1.8.1.4)	putative_oxidoreductase_YdgJ	Prokaryotic_ubiquitin-like_protein_Pup	Glutamyl-tRNA_synthetase_(EC_6.1.1.17)_@_Glutamyl-tRNA(Gln)_synthetase_(EC_6.1.1.24)	DnaJ_related_chaperone
putative_sodium-dependent_bicarbonate_transporter	Pterin-4-alpha-carbinolamine_dehydratase_(EC_4.2.1.96)	Amine_oxidase_[flavin-containing]_(EC_1.4.3.4)	Renalase_(EC_1.6.3.5),_oxidases_1,2-dihydro-_and_1,6-dihydro-_beta-NAD(P)H_isomers_back_to_NAD(P)	Molybdopterin_biosynthesis_protein_MoeA	DnaJ-class_molecular_chaperone_CbpA
DNA_polymerase_I_(EC_2.7.7.7)	cAMP-binding_proteins_-_catabolite_gene_activator_and_regulatory_subunit_of_cAMP-dependent_protein_kinases	Carboxylesterase_(EC_3.1.1.1)	response_regulator	FIG00349255:_hypothetical_protein	DnaJ-like_protein_DjlA
FIG011895:_hypothetical_protein	RidA/YER057c/UK114_superfamily,_group_1	putative_formaldehyde_dehydrogenase_AdhA	ABC-type_branched-chain_amino_acid_transport_systems,_periplasmic_component	Nitrogen_regulation_protein_NR(I)	DnaK_suppressor_protein
Anthranilate_synthase,_amidotransferase_component_(EC_4.1.3.27)_@_Para-aminobenzoate_synthase,_amidotransferase_component_(EC_2.6.1.85)	Indole-3-glycerol_phosphate_synthase_(EC_4.1.1.48)	FIG00635091:_hypothetical_protein	Cell_division_inhibitor	FIG00961355:_hypothetical_protein	Dodecin_(COG3360)_Flavin-binding
Anthranilate_phosphoribosyltransferase_(EC_2.4.2.18)	FIG00672531:_hypothetical_protein	Glycosyltransferase	Ribonucleotide_reductase_of_class_Ib_(aerobic),_beta_subunit_(EC_1.17.4.1)	Phage_excisionase	Dodecin,_a_flavin_storage/sequestration_protein
Alanine_dehydrogenase_(EC_1.4.1.1)	Quinate/shikimate_5-dehydrogenase_I_delta_(EC_1.1.1.25)	Uncharacterized_deacetylase	Endonuclease_(EC_3.1.-.-)	RNA_polymerase_sporulation_specific_sigma_factor_SigG	dolichol-p-glucose_synthetase,_(glycosyltransferase)
Prespore_specific_transcriptional_activator_RsfA	Nucleoside_ABC_transporter,_permease_protein_1		Radical_SAM_family_enzyme,_similar_to_coproporphyrinogen_III_oxidase,_oxygen-independent,_clustered_with_nucleoside-triphosphatase_RdgB	ABC-type_Mn/Zn_transport_systems,_ATPase_component	Dolichol-phosphate_mannosyltransferase
FIG01230825:_hypothetical_protein	FIG022979:_MoxR-like_ATPases	Nitroreductase_family_protein	3-polyprenyl-4-hydroxybenzoate_carboxy-lyase_(EC_4.1.1.-)	putative_sodium-dependent_bicarbonate_transporter	Dolichol-phosphate_mannosyltransferase_(EC_2.4.1.83)_in_lipid-linked_oligosaccharide_synthesis_cluster
(S)-3-O-geranylgeranylglyceryl_phosphate_synthase	protein_of_unknown_function_DUF58	Putative_RNA-binding_protein_COG1094	S-ribosylhomocysteine_lyase_(EC_4.4.1.21)_/_Autoinducer-2_production_protein_LuxS	Dethiobiotin_synthetase_(EC_6.3.3.3)	Domain_of_unknown_function_/_Efflux_ABC_transporter,_permease_protein
Putative_metal_chaperone,_involved_in_Zn_homeostasis,_GTPase_of_COG0523_family	Cobalt/magnesium_transport_protein_CorA	Endonuclease_IV_(EC_3.1.21.2)	Purine_nucleoside_phosphorylase_(EC_2.4.2.1)	Possible_pyrimidine_permease_in_reductive_pathway	Domain_often_clustered_or_fused_with_uracil-DNA_glycosylase_/_Uracil-DNA_glycosylase,_putative_family_6
possible_permease	DNA_polymerase_I_(EC_2.7.7.7)	FIG00463529:_hypothetical_protein	2-keto-4-pentenoate_hydratase_(EC_4.2.1.80)	OsmC/Ohr_family_protein	DoxX
Glutamate_synthase_[NADPH]_large_chain_(EC_1.4.1.13)	UDP-N-acetylmuramate--alanine_ligase_(EC_6.3.2.8)	NAD(P)H_oxidoreductase_YRKL_(EC_1.6.99.-)_@_Putative_NADPH-quinone_reductase_(modulator_of_drug_activity_B)_@_Flavodoxin_2	FIG01225496:_hypothetical_protein	Sodium-dependent_phosphate_transporter	drug_resistance_transporter,_EmrB/QacA_family
Uridine_kinase_(EC_2.7.1.48)_[C1]	RecA/RadA_recombinase	Threonyl-tRNA_synthetase_(EC_6.1.1.3)	Tyrosine-protein_kinase_Wzc_(EC_2.7.10.2)	UDP-N-acetylglucosamine_2-epimerase_(EC_5.1.3.14)	dTDP-3-amino-3,6-dideoxy-alpha-D-glucopyranose_N,N-dimethyltransferase
Flagellar_basal-body_rod_protein_FlgB	1,4-dihydroxy-2-naphthoate_polyprenyltransferase_(EC_2.5.1.74)	2-oxo-hepta-3-ene-1,7-dioic_acid_hydratase_(EC_4.2.-.-)	Ribonuclease_PH_(EC_2.7.7.56)	Aspartyl-tRNA_synthetase_(EC_6.1.1.12)	dTDP-4-dehydrorhamnose_3,5-epimerase_(EC_5.1.3.13)
Aspartate_ammonia-lyase_(EC_4.3.1.1)	ATP-dependent_DNA_ligase_(EC_6.5.1.1)_LigC	2-oxo-hept-4-ene-1,7-dioate_hydratase	FIG00448550:_hypothetical_protein	Zn-ribbon-containing,_possibly_RNA-binding_protein_and_truncated_derivatives	dTDP-4-dehydrorhamnose_3,5-epimerase_(EC_5.1.3.13)_/_dTDP-4-dehydrorhamnose_reductase_(EC_1.1.1.133)
PTS_system,_glucose-specific_IIC_component_/_PTS_system,_glucose-specific_IIB_component_(EC_2.7.1.69)_/_PTS_system,_glucose-specific_IIA_component	Chromosome_(plasmid)_partitioning_protein_ParA	2-dehydro-3,6-dideoxy-6-sulfogluconate_aldolase	putative_D,D-dipeptide_transport_ATP-binding_protein_DdpD	D-amino_acid_dehydrogenase_small_subunit_(EC_1.4.99.1)	dTDP-4-dehydrorhamnose_reductase_(EC_1.1.1.133)
DNA-cytosine_methyltransferase_(EC_2.1.1.37)	Holo-[acyl-carrier-protein]_synthase_(EC_2.7.8.7)	Mannose-1-phosphate_guanylyltransferase_(EC_2.7.7.13_)	FIG00821051:_hypothetical_protein	FIG00547607:_hypothetical_protein	dTDP-glucose_4,6-dehydratase_(EC_4.2.1.46)
Alkaline_phosphatase_synthesis_transcriptional_regulatory_protein_PhoP	Cell_surface_glycoprotein_2	Mannose-1-phosphate_guanylyltransferase_(EC_2.7.7.13)	FIG01225334:_hypothetical_protein	Beta-lactamase_related_protein	dTDP-Rha:A-D-GlcNAc-diphosphoryl_polyprenol,_A-3-L-rhamnosyl_transferase_WbbL
hypothetical_protein_possibly_connected_to_lactam_utilization_and_allophanate_hydrolase	Type_cbb3_cytochrome_oxidase_biogenesis_protein_CcoI	Homoserine_dehydrogenase_(EC_1.1.1.3)	Dihydroxy-acid_dehydratase_(EC_4.2.1.9)	Endonuclease_IV_(EC_3.1.21.2)	DUF1022_domain-containing_protein
purple_acid_phosphatase	Dihydroorotase_(EC_3.5.2.3)	Pyridoxamine_5'-phosphate_oxidase_(EC_1.4.3.5)	TesB-like_acyl-CoA_thioesterase_5	UspA	DUF1093_domain-containing_protein
DNA-directed_RNA_polymerase_specialized_sigma_subunit,_sigma24-like	Hydride_transferase_1	Acetate_kinase_(EC_2.7.2.1)	Probable_ATP-dependent_helicase_lhr_(EC_3.6.1.-)	COG2833:_uncharacterized_protein	DUF124_domain-containing_protein
	ATP-dependent_DNA_helicase_RecG_(EC_3.6.1.-)	Ribosome-associated_heat_shock_protein_implicated_in_the_recycling_of_the_50S_subunit_(S4_paralog)	Alpha,alpha-trehalose-phosphate_synthase_[UDP-forming]_(EC_2.4.1.15)	RecA/RadA_recombinase	DUF1432_domain-containing_protein
Putative_hydrolase_of_the_alpha/beta_superfamily	Ribosomal_RNA_small_subunit_methyltransferase_D_(EC_2.1.1.-)	Exoenzymes_regulatory_protein_AepA_in_lipid-linked_oligosaccharide_synthesis_cluster	1-deoxy-D-xylulose_5-phosphate_synthase_(EC_2.2.1.7)	Glycerol_kinase_(EC_2.7.1.30)	DUF1541_domain-containing_protein
DNA_polymerase-like_protein_PA0670	2-oxoglutarate_carboxylase_small_subunit	Exo-alpha-(1->6)-L-arabinopyranosidase	Alpha-mannosidase_(EC_3.2.1.24)	FIG01226596:_hypothetical_protein	DUF1696_domain-containing_protein
	Xanthine_and_CO_dehydrogenases_maturation_factor,_XdhC/CoxF_family	FAD-containing_monooxygenase_EthA	Hypothetical_nudix_hydrolase_YeaB	Acyl_dehydratase	DUF1794
	Protein_of_unknown_function_DUF1212	putative_2-pyrone-4,6-dicarboxylic_acid_hydrolase	B12_binding_domain_/_kinase_domain_/_Methylmalonyl-CoA_mutase_(EC_5.4.99.2)	Sodium-dependent_anion_transporter_family	DUF1805_domain-containing_protein
Redox-sensitive_transcriptional_regulator_(AT-rich_DNA-binding_protein)	probable_oxidoreductase/Short-chain_dehydrogenase	Aconitate_hydratase_(EC_4.2.1.3)	L-lactate_permease	ABC_transporter,_ATP-binding_protein_(cluster_3,_basic_aa/glutamine/opines)	DUF1850_domain-containing_protein
Twin-arginine_translocation_protein_TatA	(R)-citramalate_synthase_(EC_2.3.1.182)	Mg(2_)_transport_ATPase,_P-type_(EC_3.6.3.2)	FIG01225390:_hypothetical_protein	C4-dicarboxylate_transporter/malic_acid_transport_protein	DUF309_domain-containing_protein
Cyclic_di-GMP_phosphodiesterase	IncW_plasmid_conjugative_relaxase_protein_TrwC_(TraI_homolog)	Magnesium-transporting_ATPase,_P-type_1	RsbR,_positive_regulator_of_sigma-B		DUF350_domain-containing_protein
Homoserine_O-succinyltransferase_(EC_2.3.1.46)	Fructokinase_(EC_2.7.1.4)	Beta-barrel_assembly-enhancing_protease	Rossmann_fold_nucleotide-binding_protein_Smf_possibly_involved_in_DNA_uptake	Uncharacterized_transcriptional_regulator_YdeE,_AraC_family	DUF378_domain-containing_protein
Biotin--protein_ligase_(EC_6.3.4.9)(EC_6.3.4.10)(EC_6.3.4.11)(EC_6.3.4.15)	Integrase/recombinase	Aminopeptidase	Dihydrolipoamide_acyltransferase_component_of_branched-chain_alpha-keto_acid_dehydrogenase_complex_(EC_2.3.1.168)	FIG000557:_hypothetical_protein_co-occurring_with_RecR	Duplicated_ATPase_component_CbrU_of_energizing_module_of_predicted_cobalamin_ECF_transporter
putative_periplasmic_protein_kinase_ArgK_and_related_GTPases_of_G3E_family	unknown_in_ISEc8	Glutaredoxin	Sulfate_adenylyltransferase_subunit_2_(EC_2.7.7.4)	Aminomethyltransferase_(glycine_cleavage_system_T_protein)_(EC_2.1.2.10)	Duplicated_ATPase_component_YkoD_of_energizing_module_of_thiamin-regulated_ECF_transporter_for_HydroxyMethylPyrimidine
DNA_polymerase_III_alpha_subunit_(EC_2.7.7.7)	FIG030330:_hypothetical_protein	NAD_synthetase_(EC_6.3.1.5)_/_Glutamine_amidotransferase_chain_of_NAD_synthetase	Sulfate_adenylyltransferase_subunit_1_(EC_2.7.7.4)_/_Adenylylsulfate_kinase_(EC_2.7.1.25)	Phosphopantetheine_adenylyltransferase_(EC_2.7.7.3)	Dye-decolorizing_peroxidase_(EC_1.11.1.7)
FIG00853730:_hypothetical_protein	Flavohemoprotein_(Hemoglobin-like_protein)_(Flavohemoglobin)_(Nitric_oxide_dioxygenase)_(EC_1.14.12.17)	Ribonuclease_III_(EC_3.1.26.3)	Fructose-bisphosphate_aldolase_class_II_(EC_4.1.2.13)	Regulatory_protein_spx	EAL_domain_protein
FIG00483637:_hypothetical_protein	Na(_)_H(_)_antiporter_subunit_C		DNA_polymerase_I_(EC_2.7.7.7)	gas_vesicle_protein_GvpG	ECF_RNA_polymerase_sigma_factor_SigE
FIG01233741:_hypothetical_protein	FIG00831056:_hypothetical_protein	DNA-directed_RNA_polymerase_III_31_kDa_polypeptide_(EC_2.7.7.6)	Phosphoribosyl-ATP_pyrophosphatase_(EC_3.6.1.31)	18_kDa_antigen_2	ECF_RNA_polymerase_sigma_factor_SigL
PTS_IIA-like_nitrogen-regulatory_protein_PtsN	Transcriptional_activator_NphR	proteasome_subunit_alpha2_(EC_3.4.25.1)	Sporulation_initiation_phosphotransferase_(Spo0F)	COG0613,_Predicted_metal-dependent_phosphoesterases_(PHP_family)	ECF_RNA_polymerase_sigma_factor_SigW
Stage_V_sporulation_protein_AC_(SpoVAC)	Alcohol_dehydrogenase	Ribosylnicotinamide_kinase,_eukaryotic_(EC_2.7.1.22)	UDP-N-acetylglucosamine_1-carboxyvinyltransferase_(EC_2.5.1.7)	FIG01244783:_hypothetical_protein	ECF_RNA_polymerase_sigma_factor_SigX
FIG01228742:_hypothetical_protein	Lipoate_synthase	Peptidyl-tRNA_hydrolase,_archaeal_type_(EC_3.1.1.29)	1,4-alpha-glucan_branching_enzyme_(EC_2.4.1.18)	syc0821_c	ECF_RNA_polymerase_sigma-E_factor
FIG01227626:_hypothetical_protein	Octanoate-[acyl-carrier-protein]-protein-N-octanoyltransferase	Urease_accessory_protein_UreG	Transcription_termination_factor_Rho	WhiB-like_transcription_regulator	EcsC_protein
Catabolite_control_protein_A	Dihydroxyacetone_kinase,_ATP-dependent_(EC_2.7.1.29)	Cation/H__antiporter_@_Vacuolar	ATP_phosphoribosyltransferase_(EC_2.4.2.17)	Formate_hydrogenlyase_transcriptional_activator	Ectoine_hydroxylase_(EC_1.17.-.-)
Nucleoside_ABC_transporter,_periplasmic_nucleoside-binding_protein	Tyrosine_recombinase_XerS	proteasome_regulatory_subunit_Rpt6	Transaldolase_(EC_2.2.1.2)	dCMP_deaminase_(EC_3.5.4.12)	Ectoine/hydroxyectoine_ABC_transporter_permease_protein,_EhuC
Stage_V_sporulation_protein_AB_(SpoVAB)		Protein_tyrosine_phosphatase_(EC_3.1.3.48)	RsbS,_negative_regulator_of_sigma-B	L-threonine_3-dehydrogenase_(EC_1.1.1.103)	Ectoine/hydroxyectoine_ABC_transporter_solute-binding_protein,_EhuB
Anti-sigma_F_factor_(EC_2.7.11.1)	Protein-methionine-sulfoxide_reductase_heme-binding_subunit_MsrQ	Puromycin-sensitive_aminopeptidase_(EC_3.4.11.-)	Fructose-1,6-bisphosphatase,_GlpX_type_(EC_3.1.3.11)	Threonine_dehydratase_biosynthetic_(EC_4.3.1.19)	Efflux_ABC_transporter,_ATP-binding_protein
2H_phosphoesterase_superfamily_protein_Bsu1186_(yjcG)	Asparagine_synthetase_[glutamine-hydrolyzing]_(EC_6.3.5.4)	Polygalacturonase_(EC_3.2.1.15)	drug_resistance_transporter,_EmrB/QacA_family	Dihydrolipoamide_acyltransferase_component_of_branched-chain_alpha-keto_acid_dehydrogenase_complex_(EC_2.3.1.168)	Efflux_ABC_transporter,_permease_protein
Ribonuclease_HII_(EC_3.1.26.4)	Stage_II_sporulation_protein_P	Serine/threonine-protein_kinase_RIO1_(EC_2.7.11.1)	Quinolinate_phosphoribosyltransferase_[decarboxylating]_(EC_2.4.2.19)	Oxidoreductase,_short-chain_dehydrogenase/reductase_family_(EC_1.1.1.-)	Efflux_ABC_transporter,_permease/ATP-binding_protein
Anthrachelin_biosynthesis_protein_AsbA_@_Siderophore_synthetase_superfamily,_group_A_@_Siderophore_synthetase_large_component,_acetyltransferase	Futalosine_hydrolase	FIG00553873:_hypothetical_protein	Xylose_ABC_transporter,_substrate-binding_component	2-C-methyl-D-erythritol_4-phosphate_cytidylyltransferase_(EC_2.7.7.60)_/_2-C-methyl-D-erythritol_2,4-cyclodiphosphate_synthase_(EC_4.6.1.12)	Efflux_ABC_transporter,_permease/ATP-binding_protein_MdlB
RsbR,_positive_regulator_of_sigma-B	NAD(P)H_oxidoreductase_YRKL_(EC_1.6.99.-)_@_Putative_NADPH-quinone_reductase_(modulator_of_drug_activity_B)_@_Flavodoxin_2	Thioredoxin_reductase_(EC_1.8.1.9)	Exodeoxyribonuclease_III_(EC_3.1.11.2)	Heptaprenyl_diphosphate_synthase_component_I_(EC_2.5.1.30)	Efflux_transporter,_RND_family,_MFP_subunit
Stage_III_sporulation_protein_AE	Muramoyltetrapeptide_carboxypeptidase_(EC_3.4.17.13)	tRNA_(guanine(26)-N(2))-dimethyltransferase_(EC_2.1.1.216)	FIG01231938:_hypothetical_protein	Uncharacterized_UPF0118_membrane_protein	ElaA_protein
Stage_III_sporulation_protein_AC	Cytochrome_oxidase_assembly_protein	putative_ABC_transporter_ATP-binding_protein_YheS	Twin-arginine_translocation_protein_TatC	Transcriptional_regulator_in_cluster_with_Zn-dependent_hydrolase	Electron_transfer_flavoprotein-ubiquinone_oxidoreductase_(EC_1.5.5.1)
FIG023873:_Plasmid_related_protein	ABC-type_multidrug_transport_system,_permease_component	2-oxoglutarate_dehydrogenase_E1_component_(EC_1.2.4.2)	NAD_kinase_(EC_2.7.1.23)	GCN5-related_N-acetyltransferase	Electron_transfer_flavoprotein,_alpha_subunit
FIG146805:_Plasmid_related_protein	Iron-sulfur_cluster_regulator_SufR	H/ACA_ribonucleoprotein_complex_subunit_Nhp2	Cardiolipin_synthetase_(EC_2.7.8.-)	ComA_operon_protein_2	Electron_transfer_flavoprotein,_beta_subunit
Maltodextrin_glucosidase_(EC_3.2.1.20)	Agmatinase_(EC_3.5.3.11)	Translation_initiation_factor_2B_beta_subunit	Predicted_L-lactate_dehydrogenase,_Iron-sulfur_cluster-binding_subunit_YkgF	C-methyltransferase	Endo-1,4-beta-xylanase_A_precursor_(EC_3.2.1.8)
UDP-N-acetylmuramoylalanyl-D-glutamate--2,6-diaminopimelate_ligase_(EC_6.3.2.13)	3-hydroxybutyryl-CoA_dehydrogenase_(EC_1.1.1.157)	Ribosomal-protein-S18p-alanine_acetyltransferase_(EC_2.3.1.-)	Agmatinase_(EC_3.5.3.11)	DUF1541_domain-containing_protein	Endo/excinuclease_amino_terminal_domain_protein
Phospho-N-acetylmuramoyl-pentapeptide-transferase_(EC_2.7.8.13)	Protein_mlc	Peptide_alpha-N-acetyltransferase_ARD1_subunit_(EC_2.3.1.88)	Deoxyguanosinetriphosphate_triphosphohydrolase_(EC_3.1.5.1)	probable_oxidoreductase/Short-chain_dehydrogenase	Endoglucanase_(EC_3.2.1.4)
FIG01226470:_hypothetical_protein	Chalcone_synthase_(EC_2.3.1.74)	Tyrosyl-tRNA_synthetase_(EC_6.1.1.1),_mitochondrial	FOG:_PAS/PAC_domain	Maltose_O-acetyltransferase_(EC_2.3.1.79)	Endonuclease
Transporter	Phosphosulfolactate_synthase_(EC_4.4.1.19)	Succinate_dehydrogenase_hydrophobic_membrane_anchor_protein	FIG014574:_hypothetical_protein	COG2152_predicted_glycoside_hydrolase	Endonuclease_(EC_3.1.-.-)
	Ca(2_)/H(_)_antiporter	Urease_alpha_subunit_(EC_3.5.1.5)_/_Urease_beta_subunit_(EC_3.5.1.5)	FIG01111351:_hypothetical_protein	Dipeptide_transport_ATP-binding_protein_DppD_(TC_3.A.1.5.2)	Endonuclease_III_(EC_4.2.99.18)
alternate_gene_name:_yoxF	FIG001886:_Cytoplasmic_hypothetical_protein	AMP/CMP_kinase_AK6	Protein-N(5)-glutamine_methyltransferase_PrmC,_methylates_polypeptide_chain_release_factors_RF1_and_RF2	oxidoreductase,_aldo/keto_reductase_family	Endonuclease_IV_(EC_3.1.21.2)
Coenzyme_F420-dependent_N5,N10-methylene_tetrahydromethanopterin_reductase_and_related_flavin-dependent_oxidoreductases	Transaldolase_(EC_2.2.1.2)	Xanthosine/inosine_triphosphate_pyrophosphatase	Cytochrome_d_ubiquinol_oxidase_subunit_I_(EC_1.10.3.-)	Peptide_deformylase_(EC_3.5.1.88)	Endonuclease/exonuclease/phosphatase_family_protein
Efflux_ABC_transporter,_permease/ATP-binding_protein_Atu2242	Two-component_response_regulator_SA14-24	Uracil_phosphoribosyltransferase_(EC_2.4.2.9)	Beta-galactosidase_(EC_3.2.1.23)	NADH-ubiquinone_oxidoreductase_chain_H_(EC_1.6.5.3)	Endopeptidase_spore_protease_Gpr_(EC_3.4.24.78)
Nucleoside_diphosphate_kinase_(EC_2.7.4.6)	hypothetical_protein_SA_21	GTP_cyclohydrolase_II_homolog	FIG00544679:_hypothetical_protein		Endoribonuclease_L-PSP
Serine_protein_kinase_(prkA_protein),_P-loop_containing	Serine_protease,_DegP/HtrA,_do-like_(EC_3.4.21.-)		Late_competence_protein_ComEC,_DNA_transport	Cyanate_ABC_transporter,_ATP-binding_protein	Endospore_coat-associated_protein_YheC
FIG009210:_peptidase,_M16_family	LSU_m3Psi1915_methyltransferase_RlmH	Pyridoxal-dependent_decarboxylase	Beta-xylosidase_(EC_3.2.1.37)	Lysophospholipase_L1_and_related_esterases	Endospore_coat-associated_protein_YheD
FIG01233467:_hypothetical_protein	Resolvase,_N-terminal:Recombinase	2-haloalkanoic_acid_dehalogenase	5'-nucleotidase_(EC_3.1.3.5)		Energy-coupling_factor_transporter_transmembrane_protein_EcfT
Ureidoglycolate/malate/sulfolactate_dehydrogenase_family_(EC_1.1.1.-)	Uncharacterized_iron_compound_ABC_uptake_transporter,_permease_protein	3-demethylubiquinone-9_3-methyltransferase	Twitching_motility_protein_PilT	Site-specific_tyrosine_recombinase_XerD	Energy-dependent_translational_throttle_protein_EttA
	Uncharacterized_iron_compound_ABC_uptake_transporter,_ATP-binding_protein		Outer_membrane_protein_H_precursor	Single-stranded_DNA-binding_protein	Enolase_(EC_4.2.1.11)
Zn-dependent_protease_with_chaperone_function	Uncharacterized_iron_compound_ABC_uptake_transporter,_substrate-binding_protein	Hypothetical_radical_SAM_family_enzyme_in_heat_shock_gene_cluster,_similarity_with_CPO_of_BS_HemN-type	tRNA_pseudouridine_13_synthase_(EC_4.2.1.-)	Nitrite_reductase_[NAD(P)H]_small_subunit_(EC_1.7.1.4)	Enoyl-[acyl-carrier-protein]_reductase_[FMN]_(EC_1.3.1.9)
	Additional_substrate-specific_component_CbiN_of_cobalt_ECF_transporter	Eukaryotic_translation_initiation_factor_4A	Inosine/xanthosine_triphosphatase_(EC_3.6.1.-)	ROK_family_Glucokinase_with_ambiguous_substrate_specificity	Enoyl-[acyl-carrier-protein]_reductase_[NADH]_(EC_1.3.1.9)
Aspartate_aminotransferase_(EC_2.6.1.1)	Substrate-specific_component_CbiM_of_cobalt_ECF_transporter	Cytochrome_oxidase_biogenesis_protein_Oxa1,_translocase_of_mitochondrial_membrane	COG1720:_Uncharacterized_conserved_protein	Chromosomal_replication_initiator_protein_DnaA	Enoyl-[acyl-carrier-protein]_reductase_[NADPH]_(EC_1.3.1.10)
Pyridoxal_kinase_(EC_2.7.1.35)	AraC-family_transcriptional_regulator	Helicase_PriA_essential_for_oriC/DnaA-independent_DNA_replication	FIG01237135:_hypothetical_protein	DNA_recombination_protein_RmuC	Enoyl-CoA_hydratase_(EC_4.2.1.17)
DNA_polymerase_IV_(EC_2.7.7.7)	SAM-dependent_methyltransferase_DSY4148_(UbiE_paralog)		Aspartokinase_(EC_2.7.2.4)	putative_ATP/GTP-binding_protein	Enoyl-CoA_hydratase_(EC_4.2.1.17)_/_3-hydroxyacyl-CoA_dehydrogenase_(EC_1.1.1.35)_/_3-hydroxybutyryl-CoA_epimerase_(EC_5.1.2.3)
FIG01225377:_hypothetical_protein	Multidrug_resistance_protein_3	2-aminoadipate_transaminase		2-haloacrylate_reductase	Enoyl-CoA_hydratase_(EC_4.2.1.17)_/_Delta(3)-cis-delta(2)-trans-enoyl-CoA_isomerase_(EC_5.3.3.8)_/_3-hydroxyacyl-CoA_dehydrogenase_(EC_1.1.1.35)_/_3-hydroxybutyryl-CoA_epimerase_(EC_5.1.2.3)
Glyoxalase_family_protein	3-hydroxybutyrate_dehydrogenase_(EC_1.1.1.30)	Beta-hexosaminidase_(EC_3.2.1.52)	Sun_protein	Iron-sulfur_cluster_regulator_IscR	Enoyl-CoA_hydratase_[isoleucine_degradation]_(EC_4.2.1.17)_/_3-hydroxyacyl-CoA_dehydrogenase_(EC_1.1.1.35)
Stage_IV_sporulation_pro-sigma-K_processing_enzyme_(SpoIVFB)	Acetoacetyl-CoA_reductase_(EC_1.1.1.36)		PhnB_protein	Response_regulator_LiaR	Enoyl-CoA_hydratase_[isoleucine_degradation]_(EC_4.2.1.17)_/_3-hydroxyacyl-CoA_dehydrogenase_(EC_1.1.1.35)_/_3-hydroxybutyryl-CoA_epimerase_(EC_5.1.2.3)
Stage_IV_sporulation_protein_FA_(SpoIVFA)	FIG01288306:_hypothetical_protein	COG2110,_Macro_domain,_possibly_ADP-ribose_binding_module	Na(_)_H(_)_antiporter_subunit_C	Sensor_histidine_kinase_LiaS	Entericidin_A/B_family_protein
Homoserine_dehydrogenase_(EC_1.1.1.3)	sodium-dependent_transporter	NADH-ubiquinone_oxidoreductase_chain_D_(EC_1.6.5.3)	Beta-lactamase_class_C_and_other_penicillin_binding_proteins	Transporter_LiaF	Epoxide_hydrolase
Thymidine_kinase_(EC_2.7.1.21)	Tyrosyl-tRNA_synthetase_(EC_6.1.1.1)	Protein_AIM2	Uncharacterized_protein_conserved_in_bacteria	EcsC_protein	Epoxide_hydrolase_(EC_3.3.2.9)
Sulfite_reductase_[NADPH]_hemoprotein_beta-component_(EC_1.8.1.2)	Cell_wall_hydrolase_CwlJ	3-polyprenyl-4-hydroxybenzoate_carboxy-lyase_(EC_4.1.1.-)	Phosphoribosylanthranilate_isomerase_(EC_5.3.1.24)	ABC_transporter,_permease_protein_EscB	Epoxyqueuosine_(oQ)_reductase_QueG
ATP_phosphoribosyltransferase_(EC_2.4.2.17)	alternate_gene_name:_ipa-62r	4-formylbenzenesulfonate_dehydrogenase_TsaC1/TsaC2	CTP_synthase_(EC_6.3.4.2)	FIG01280474:_hypothetical_protein	Esterase_A
Histidinol_dehydrogenase_(EC_1.1.1.23)	Uncharacterised_protein_family_UPF0157_(COG2320)	Beta-ureidopropionase_(EC_3.5.1.6)	probable_transferase	Protein_LiaI	Esterase/lipase
FIG01227030:_hypothetical_protein	FIG01248464:_hypothetical_protein	N-carbamoyl-L-amino_acid_hydrolase_(EC_3.5.1.87)		Response_regulator_of_zinc_sigma-54-dependent_two-component_system	Ethanolamine_ammonia-lyase_heavy_chain_(EC_4.3.1.7)
FIG01226975:_hypothetical_protein	Manganese_ABC_transporter,_inner_membrane_permease_protein_SitD	Inositol_oxygenase_(EC_1.13.99.1)	Dipeptidyl_carboxypeptidase_Dcp_(EC_3.4.15.5)	Dihydrolipoamide_dehydrogenase_of_branched-chain_alpha-keto_acid_dehydrogenase_(EC_1.8.1.4)	Ethanolamine_ammonia-lyase_light_chain_(EC_4.3.1.7)
Cell_division_protein_FtsX	Glycolate_dehydrogenase_(EC_1.1.99.14),_subunit_GlcD			Electron_transport_complex_protein_RnfD	Ethanolamine_utilization_polyhedral-body-like_protein_EutN
Beta-lactamase_class_C-like_and_penicillin_binding_proteins_(PBPs)_superfamily	Putative_tartrate_transporter	NAD-dependent_glyceraldehyde-3-phosphate_dehydrogenase_(EC_1.2.1.12)	Flagellar_hook-basal_body_complex_protein_FliE	Propionate_catabolism_operon_transcriptional_regulator_of_GntR_family	Ethanolamine_utilization_protein_similar_to_PduA/PduJ
RNA_polymerase_sporulation_specific_sigma_factor_SigK	Acetylornithine/succinyldiaminopimelate_aminotransferase	L-rhamnonate_dehydratase	FIG023873:_Plasmid_related_protein	FIG00544679:_hypothetical_protein	Ethanolamine_utilization_protein_similar_to_PduL
D-2-hydroxyglutarate_dehydrogenase	Methylmalonate-semialdehyde_dehydrogenase_(EC_1.2.1.27)	L-rhamnose-1-dehydrogenase_(_EC_1.1.1.173)	Phosphohydrolase_(MutT/nudix_family_protein)	Glycerol-3-phosphate_ABC_transporter,_permease_protein_UgpE_(TC_3.A.1.1.3)	Ethidium_bromide-methyl_viologen_resistance_protein_EmrE
ABC-type_transport_system_involved_in_resistance_to_organic_solvents,_permease_component	Decarboxylase_NovR		Predicted_rhamnogalacturonan_lyase_in_rhamnose_utilization_cluster	UDP-2,3-diacylglucosamine_pyrophosphatase	Ethyl_tert-butyl_ether_degradation_EthD
Lysine_decarboxylase_family	Recombination_protein_RecR	Glucoamylase_(EC_3.2.1.3)	Mutator_mutT_protein_(7,8-dihydro-8-oxoguanine-triphosphatase)_(EC_3.6.1.-)	Thiazole_biosynthesis_protein_ThiG	Excinuclease_ABC_subunit_A
InterPro_IPR002198:IPR002347_COGs_COG1028	FIG000557:_hypothetical_protein_co-occurring_with_RecR	Aspartate_aminotransferase	Two-component_sensor_histidine_kinase_BceS	Transketolase_(EC_2.2.1.1)	Excinuclease_ABC_subunit_A_paralog_of_unknown_function
Succinate_dehydrogenase_cytochrome_b-556_subunit	tRNA-specific_adenosine-34_deaminase_(EC_3.5.4.-)	putative_M18_family_aminopeptidase_2		ABC_transporter,_ATP-binding_protein_(cluster_5,_nickel/peptides/opines)_/_ABC_transporter,_ATP-binding_protein_(cluster_5,_nickel/peptides/opines)	Excinuclease_ABC_subunit_B
ABC_transporter_ATP-binding_protein	Oligopeptide_transport_ATP-binding_protein_OppF_(TC_3.A.1.5.1)	Possible_oxidoreductase	Protein_of_unknown_function_DUF4031	Polyisoprenyl-teichoic_acid--peptidoglycan_teichoic_acid_transferase_TagU	Excinuclease_ABC_subunit_C
DNA-directed_RNA_polymerase_omega_subunit_(EC_2.7.7.6)	Pyridoxine_biosynthesis_glutamine_amidotransferase,_synthase_subunit_(EC_2.4.2.-)	FIG00409119:_hypothetical_protein	DNA-binding_response_regulator,_LuxR_family		Excinuclease_ABC,_C_subunit-like
Guanylate_kinase_(EC_2.7.4.8)	FIG01227654:_hypothetical_protein	Recombination_protein_RecR		Survival_protein_SurA_precursor_(Peptidyl-prolyl_cis-trans_isomerase_SurA)_(EC_5.2.1.8)	Excisionase-like_protein_SCO3328
FIG003307:_hypothetical_protein	putative_(R)-specific_enoyl-CoA_hydratase	DNA_for_3-methylaspartate_ammonia-lyase,_glutamate_mutase	Membrane_protein	O-antigen_export_system,_permease_protein	excisionase,_putative
Protein_YicC	N5,N10-methylenetetrahydromethanopterin_reductase-related_protein	Mucin-desulfating_sulfatase_MdsA_precursor_(EC_3.1.6.14)	N-carbamoylputrescine_amidase_(3.5.1.53)	Fructose-1,6-bisphosphatase,_GlpX_type_(EC_3.1.3.11)	Exodeoxyribonuclease_I_(EC_3.1.11.1)
FIG00774849:_hypothetical_protein	Trehalose_synthase_(EC_5.4.99.16)	ISWI_chromatin-remodeling_complex_ATPase_ISW2	Histidinol-phosphatase_[alternative_form]_(EC_3.1.3.15)		Exodeoxyribonuclease_III_(EC_3.1.11.2)
3-isopropylmalate_dehydratase_small_subunit_(EC_4.2.1.33)	Acetyl_esterase	Eukaryotic_translation_initiation_factor_3_39_kDa_subunit	putative_branched-chain_amino_acid_permease_(azaleucine_resistance_protein_AzlC)	Biotin_synthesis_protein_BioC	Exodeoxyribonuclease_V_beta_chain_(EC_3.1.11.5)
Hydrolase,_alpha/beta_fold_family_functionally_coupled_to_Phosphoribulokinase	MaoC-like_dehydratase	Methylenetetrahydrofolate_dehydrogenase_(NADP_)_(EC_1.5.1.5)_/_Methenyltetrahydrofolate_cyclohydrolase_(EC_3.5.4.9)_/_Formate--tetrahydrofolate_ligase_(EC_6.3.4.3)	Stage_V_sporulation_protein_whose_disruption_leads_to_the_production_of_immature_spores_(SpoVK)	Peptidyl-prolyl_cis-trans_isomerase_(EC_5.2.1.8)	Exodeoxyribonuclease_V_gamma_chain_(EC_3.1.11.5)
ATP_synthase_alpha_chain_(EC_3.6.3.14)	Nitrite_transporter_NirC	Asparaginyl-tRNA_synthetase_(EC_6.1.1.22),_mitochondrial	Sensor_histidine_kinase_MtrB_(EC_2.7.3.-)	Proline_dipeptidase_(EC_3.4.13.9)	Exodeoxyribonuclease_VII_large_subunit_(EC_3.1.11.6)
Argininosuccinate_lyase_(EC_4.3.2.1)	Nitrite_reductase_[NAD(P)H]_large_subunit_(EC_1.7.1.4)	Phophatidylinositol-4-phosphate_5-kinase_(EC_2.7.1.68)	hypothetical_protein_PA3071	Ketol-acid_reductoisomerase_(EC_1.1.1.86)	Exodeoxyribonuclease_VII_small_subunit_(EC_3.1.11.6)
Agmatine_deiminase_(EC_3.5.3.12)	flagellar_protein	Tryptophanyl-tRNA_synthetase_(EC_6.1.1.2)	COG0714:_MoxR-like_ATPases	Unspecified_monosaccharide_ABC_transport_system,_substrate-binding_component	Exoenzymes_regulatory_protein_AepA_in_lipid-linked_oligosaccharide_synthesis_cluster
RNA_polymerase_sigma-54_factor_RpoN	HTH-type_transcriptional_activator_RhaS	3'-to-5'_exoribonuclease_RNase_R	oxidoreductase_of_aldo/keto_reductase_family,_subgroup_1	PBS_lyase_HEAT-like_repeat_domain_protein	Exoenzymes_regulatory_protein_AepA_precursor
two-component_response_regulator	Glutathione_S-transferase_(EC_2.5.1.18)	putative_protein_YedJ	cell_wall-associated_hydrolase	Diaminopimelate_decarboxylase_(EC_4.1.1.20)	Exonuclease_SbcC
GlcT	putative_aldehyde_dehydrogenase	L-fuconolactone_hydrolase	FIG01237275:_hypothetical_protein	Uncharacterized_protein_MSMEG_5817	Exonuclease_SbcD
Major_transcriptional_regulator_of_spore_coat_formation_GerE	Copper_metallochaperone,_bacterial_analog_of_Cox17_protein	Free_methionine-(R)-sulfoxide_reductase,_contains_GAF_domain	2-C-methyl-D-erythritol_2,4-cyclodiphosphate_synthase_(EC_4.6.1.12)	FIG141694:_hypothetical_protein_in_PFGI-1-like_cluster	Exopolygalacturonate_lyase_(EC_4.2.2.9)
Xylose_isomerase_(EC_5.3.1.5)	Dihydroanticapsin_7-dehydrogenase	putative_cation-transporting_ATPase_F	1-deoxy-D-xylulose_5-phosphate_reductoisomerase_(EC_1.1.1.267)	Pyrimidine-nucleoside_phosphorylase_(EC_2.4.2.2)	Exopolyphosphatase_(EC_3.6.1.11)
FIG01244684:_hypothetical_protein	Serine-rich_protein	Calcium-transporting_ATPase	Cold_shock_protein_of_CSP_family	Esterase/lipase	exopolysaccharide_production_protein
FIG009688:_Thioredoxin	Membrane_protein_involved_in_the_export_of_O-antigen,_teichoic_acid_lipoteichoic_acids	Proton/glutamate-aspartate_symporter	Translation_initiation_factor_1	Low_molecular_weight_protein_tyrosine_phosphatase_(EC_3.1.3.48)	exopolysaccharide_synthesis_protein_ExoD-related_protein
FIG002434:_Uncharacterized_protein_YtpQ	2-isopropylmalate_synthase_(EC_2.3.3.13)	C4-dicarboxylate_transport_protein	NLP/P60_family_lipoprotein	Putative_hydrolase	Exosporium_protein_A
COG1683:_Uncharacterized_conserved_protein_/_FIG143828:_Hypothetical_protein_YbgA		Transcription_initiation_factor_IID_145_kDa_subunit	UDP-glucose_dehydrogenase_(EC_1.1.1.22)	Uncharacterized_protein_conserved_in_bacteria	Exported_zinc_metalloprotease_YfgC_precursor
FIG00988492:_hypothetical_protein	Cortex_morphogenetic_protein_A	soluble_fumarate_reductase,_cytoplasmic	FIG00511852:_hypothetical_protein	putative_D,D-dipeptide_transport_ATP-binding_protein_DdpD	expressed_protein
FIG01005328:_hypothetical_protein	Transcription_accessory_protein_(S1_RNA-binding_domain)	D-malate_dehydrogenase_[decarboxylating]_(EC_1.1.1.83)	Catalase_(EC_1.11.1.6)_/_Peroxidase_(EC_1.11.1.7)	N-acetyl-1-D-myo-inosityl-2-amino-2-deoxy-alpha-D-glucopyranoside_deacetylase_MshB	Extensin-like,_C-terminal_precursor
Nitrilotriacetate_monooxygenase_component_B_(EC_1.14.13.-)	Phosphoserine_phosphatase_RsbX_(EC_3.1.3.3)	2-Methylcitrate_dehydratase_AcnD	UDP-N-acetylglucosamine--peptide_N-acetylglucosaminyltransferase_GtfA_subunit	D-xylose_proton-symporter_XylE	Extracellular_protein
2-hydroxy-3-oxopropionate_reductase_(EC_1.1.1.60)	RNA_polymerase_sigma_factor_SigB	3-methylmercaptopropionyl-CoA_ligase_(EC_6.2.1.44)_of_DmdB1_type	RNA_3'-terminal_phosphate_cyclase_(EC_6.5.1.4)	Cobalamin_synthase_(EC_2.7.8.26)	extracellular_serine_protease
Transporter_LiaF	Serine-protein_kinase_RsbW_(EC_2.7.11.1)	3-methylmercaptopropionyl-CoA_ligase	Gamma-glutamyltranspeptidase_(EC_2.3.2.2)	Phosphate_acetyltransferase_(EC_2.3.1.8)	extracellular_solute-binding_protein,_family_1
RNA_polymerase_sigma_factor_SigV	Anti-sigma_F_factor_antagonist_(spoIIAA-2)	Histidinol-phosphate_aminotransferase	ABC_transporter,_substrate_binding_protein_[sugar]	Renalase_(EC_1.6.3.5),_oxidases_1,2-dihydro-_and_1,6-dihydro-_beta-NAD(P)H_isomers_back_to_NAD(P)	F420-dependent_glucose-6-phosphate_dehydrogenase
Glycerophosphoryl_diester_phosphodiesterase_(EC_3.1.4.46)	Programmed_cell_death_toxin_YdcE	Unsaturated_glucuronyl_hydrolase			FAD_dependent_oxidoreductase
Heat_shock_protein_FtsJ/RrmJ_@_Ribosomal_RNA_large_subunit_methyltransferase_E_(EC_2.1.1.-)	Programmed_cell_death_antitoxin_YdcD	Alpha-galactosidase_A	FIG01235334:_hypothetical_protein	PRD/PTS_system_IIA_2_domain_protein	FAD_pyrophosphatase_(EC_3.6.1.18)
Putative_phosphatase_YfbT	outer_membrane_lipoprotein_receptor	Vacuolar_membrane_protease	Gamma-aminobutyrate:alpha-ketoglutarate_aminotransferase_(EC_2.6.1.19)	Arginine_pathway_regulatory_protein_ArgR,_repressor_of_arg_regulon	FAD-dependent_oxidoreductase
PTS_system,_galactitol-specific_IIA_component_(EC_2.7.1.69)	GlpG_protein_(membrane_protein_of_glp_regulon)	Transamidase_GatB_domain_protein	Nucleoside-diphosphate-sugar_epimerases	Transcriptional_regulator_MntR	FAD-dependent_pyridine_nucleotide-disulphide_oxidoreductase
PTS_system,_galactitol-specific_IIB_component_(EC_2.7.1.69)	Predicted_diverged_CheY-domain	RidA/YER057c/UK114_superfamily,_group_6	Menaquinone-cytochrome_C_oxidoreductase,_cytochrome_C_subunit	Transcription_termination_protein_NusB	FAD:protein_FMN_transferase_(EC_2.7.1.180)
PTS_system,_galactitol-specific_IIC_component_(EC_2.7.1.69)	Ferric_iron_ABC_transporter,_permease_protein	Membrane_protein_sharing_a_domain_with_YeeE/YedE	Outer_membrane_protein_assembly_factor_YaeT_precursor	FIG01231938:_hypothetical_protein	FAD/FMN-containing_dehydrogenases
Manganese_ABC_transporter,_inner_membrane_permease_protein_SitD	Tryptophanyl-tRNA_synthetase_(EC_6.1.1.2)		Na(_)_H(_)_antiporter_subunit_G	Trehalose-6-phosphate_hydrolase_(EC_3.2.1.93)	Fatty_acid_degradation_regulator_YsiA,_TetR_family
Cobalt-precorrin-8x_methylmutase_(EC_5.4.1.2)	Toprim_domain_protein	Heat_shock_protein_60_family_co-chaperone_GroES	Cell_division_initiation_protein_DivIVA	Glutathione_synthetase_(EC_6.3.2.3)	Fatty_acid_desaturase_(EC_1.14.19.1)
Cytochrome_c-type_biogenesis_protein_CcmC,_putative_heme_lyase_for_CcmE	Uncharacterized_protein_YocC	FIG01125695:_hypothetical_protein	Ribonuclease_BN_(EC_3.1.-.-)	dolichol-P-glucose_synthetase_homolog	Fatty_acid_desaturase_(EC_1.14.19.3)
GTP-binding_protein_EngB	Purine_nucleoside_phosphorylase_(EC_2.4.2.1)	Transcription_initiation_factor_IIIB_70_kDa_subunit	Dihydropteroate_synthase_(EC_2.5.1.15)	Predicted_ATPase_(AAA__superfamily)	Fatty_acid_metabolism_regulator_protein
Inner_membrane_protein_translocase_component_YidC,_long_form	Isocitrate_dehydrogenase_[NAD]_(EC_1.1.1.41)	Iron-sulfur_cluster_carrier_protein	Galactitol-1-phosphate_5-dehydrogenase_(EC_1.1.1.251)	FIG01227048:_hypothetical_protein	Fatty_acid_oxidation_complex_subunit_alpha
Biotin_carboxylase_of_acetyl-CoA_carboxylase_(EC_6.3.4.14)	4-sulfomuconolactone_hydrolase	Scaffold_protein_for_[4Fe-4S]_cluster_assembly_ApbC,_MRP-like		Argininosuccinate_lyase_(EC_4.3.2.1)	Fatty-acid_desaturase_(EC_1.14.99.-)
Putative_transport_protein	oxidoreductase_of_aldo/keto_reductase_family,_subgroup_1	Cytochrome_C_heme_lyase_CCHL_(EC_4.4.1.17)	Cinnamyl_alcohol_dehydrogenase/reductase_(EC_1.1.1.195)_@_Alcohol_dehydrogenase_(EC_1.1.1.1)	Trehalose_operon_transcriptional_repressor	Fe-S_oxidoreductase
	Molybdenum_transport_system_permease_protein_ModB_(TC_3.A.1.8.1)	Arsenical_pump-driving_ATPase_(EC_3.6.3.16)	Aminopeptidase_YpdF_(MP-,_MA-,_MS-,_AP-,_NP-_specific)	Histidinol_dehydrogenase_(EC_1.1.1.23)	Fe(3_)_dicitrate_transport_ATP-binding_protein_FecE
Carbonic_anhydrase_(EC_4.2.1.1)	Uracil-DNA_glycosylase,_family_1	Acetylornithine_deacetylase/Succinyl-diaminopimelate_desuccinylase_and_related_deacylases	Endonuclease	Histone_acetyltransferase_HPA2_and_related_acetyltransferases	Fe(3_)-citrate-binding_protein_YfmC
NADH-ubiquinone_oxidoreductase_chain_F_(EC_1.6.5.3)	FMN-dependent_NADH-azoreductase	Trehalase_(EC_3.2.1.28)	6-phosphofructokinase_(EC_2.7.1.11)	Cyclopropane-fatty-acyl-phospholipid_synthase-like_protein,_clusters_with_FIG005069	Fe3_/thiamine_transport_system,_secreted_component
FIG00454952:_hypothetical_protein	Hydroxymethylpyrimidine_phosphate_kinase_ThiD_(EC_2.7.4.7)	Proline_iminopeptidase	Cell_division_organizing_protein_PopZ	Cellulose_synthase_catalytic_subunit	Ferredoxin
Uncharacterized_MFS-type_transporter	RarD_protein	peptidase		FIG01211190:_hypothetical_protein	Ferredoxin_/_Ferredoxin--NADP(_)_reductase,_actinobacterial_(eukaryote-like)_type_(EC_1.18.1.2)
3-hydroxyacyl-[acyl-carrier-protein]_dehydratase,_FabZ_form_(EC_4.2.1.59)	Glutamine_synthetase_type_I_(EC_6.3.1.2)	Fatty_acid_hydroxylase_family_(carotene_hydroxylase/sterol_desaturase)	Potassium_uptake_protein,_integral_membrane_component,_KtrB	5-formyltetrahydrofolate_cyclo-ligase_(EC_6.3.3.2)	Ferredoxin_reductase
Cell_envelope-associated_transcriptional_attenuator_LytR-CpsA-Psr,_subfamily_F2_(as_in_PMID19099556)	Enoyl-CoA_hydratase/isomerase_family_protein	Sphinganine_C(4)-monooxygenase_(EC_1.14.13.169)	Proline_dehydrogenase_(EC_1.5.99.8)_(Proline_oxidase)_/_Delta-1-pyrroline-5-carboxylate_dehydrogenase_(EC_1.5.1.12)	Peptidase_M48,_Ste24p_precursor	Ferredoxin--NADP_reductase
AcrB/AcrD/AcrF_family_protein	Chitinase_A1	Succinate_dehydrogenase_cytochrome_b_subunit	Holo-[acyl-carrier_protein]_synthase_(EC_2.7.8.7)	Dipicolinate_synthase_subunit_A_(EC_4.2.1.52)	Ferredoxin--NADP(_)_reductase_(EC_1.18.1.2)_@_Flavodoxin--NADP(_)_reductase_(EC_1.19.1.1)
FIG00481961:_hypothetical_protein	Restriction_enzyme_BgcI_subunit_beta	ubiquitin_/_LSU_ribosomal_protein_L40e		FIG00820126:_hypothetical_protein	Ferredoxin--NADP(_)_reductase,_actinobacterial_(eukaryote-like)_type_(EC_1.18.1.2)
Mannonate_dehydratase_(EC_4.2.1.8)	Sensor_histidine_kinase_RcsC	Eukaryotic_translation_initiation_factor_5A	Methionine_ABC_transporter_permease_protein	conserved_hypothetical_protein	Ferredoxin--sulfite_reductase,_actinobacterial_type_(EC_1.8.7.1)
HTH-type_transcriptional_regulator_LutR	D-serine/D-alanine/glycine_transporter	3,4-dihydroxy-5-hexaprenylbenzoate_methyltransferase_(EC_2.1.1.114)	Predicted_nicotinate-regulated_transporter_BH3254	Cytochrome_c-type_biogenesis_protein_Ccs1/ResB	Ferredoxin-dependent_glutamate_synthase_(EC_1.4.7.1)
Copper-translocating_P-type_ATPase_(EC_3.6.3.4)	3-sulfolactaldehyde_dehydrogenase	3,4-dihydroxy-2-butanone_4-phosphate_synthase_(EC_4.1.99.12)	Oligopeptide_transport_system_permease_protein_OppC_(TC_3.A.1.5.1)	FIG00818725:_hypothetical_protein	Ferredoxin-type_protein_NapF_(periplasmic_nitrate_reductase)
Ribosomal_RNA_small_subunit_methyltransferase_B_(EC_2.1.1.-)	Aspartate_racemase_(EC_5.1.1.13)	Formamidopyrimidine-DNA_glycosylase_(EC_3.2.2.23)	NADH-ubiquinone_oxidoreductase_chain_N_(EC_1.6.5.3)	Uncharacterized_UPF0750_membrane_protein	Ferredoxin,_2Fe-2S
FIG025307:_hypothetical_protein	Uncharacterized_protein_YdcJ	NADH:flavin_oxidoreductase/NADH_oxidase	Glutamate_racemase_(EC_5.1.1.3)		Ferric_hydroxamate_ABC_transporter_(TC_3.A.1.14.3),_periplasmic_substrate_binding_protein_FhuD
Division_initiation_protein	Serine/threonine-protein_kinase_PknD	6-phosphofructo-2-kinase_(EC_2.7.1.105)	lipolytic_enzyme,_G-D-S-L_family	Vitamin_B12_ABC_transporter,_B12-binding_component_BtuF	Ferric_hydroxamate_ABC_transporter_(TC_3.A.1.14.3),_permease_component_FhuB
FIG01249102:_hypothetical_protein	putative_carboxylesterase	Citrate_lyase_subunit_beta	RNA-binding_protein_Jag	serine/threonine_kinase	Ferric_iron_ABC_transporter,_ATP-binding_protein
FIG01230868:_hypothetical_protein	Beta-xylosidase_(EC_3.2.1.37)	DNA-directed_RNA_polymerases_I,_II,_and_III_14.5_kDa_polypeptide_(EC_2.7.7.6)	FIG01239577:_hypothetical_protein	Formyltetrahydrofolate_deformylase_(EC_3.5.1.10)	Ferric_iron_ABC_transporter,_iron-binding_protein
4-hydroxy-tetrahydrodipicolinate_synthase_(EC_4.3.3.7)	L-Proline/Glycine_betaine_transporter_ProP	tRNA-splicing_endonuclease_subunit_SEN34_(EC_3.1.27.9)	Similar_to_F420-dependent_glucose-6-phosphate_dehydrogenase,_Caur_2833_family	Multi_antimicrobial_extrusion_protein_(Na(_)/drug_antiporter),_MATE_family_of_MDR_efflux_pumps	Ferric_iron_ABC_transporter,_permease_protein
FIG01248368:_hypothetical_protein	Methylcrotonyl-CoA_carboxylase_carboxyl_transferase_subunit_(EC_6.4.1.4)	tRNA_nucleotidyltransferase_(EC_2.7.7.21)_(EC_2.7.7.25)	Methylmalonyl-CoA_mutase_(EC_5.4.99.2)	C-terminal_domain_of_CinA_type_S	Ferric_siderophore_transport_system,_biopolymer_transport_protein_ExbB
Metal-dependent_hydrolase	Chromosome_initiation_inhibitor	5'-methylthioadenosine_phosphorylase_(EC_2.4.2.28)	Putative_lipoprotein_SAV1865	putative_membrane_transporter_protein_YfcA	Ferric_siderophore_transport_system,_periplasmic_binding_protein_TonB
HflK_protein	putative_chromate_resistance_protein	Required_for_maturation_of_the_35S_primary_transcript_of_pre-rRNA_and_is_required_for_cleavages_leading_to_mature_18S_RNA	Pyruvate_dehydrogenase_E1_component_alpha_subunit_(EC_1.2.4.1)	chemotaxis	Ferric_uptake_regulation_protein_FUR
Outer_membrane_receptor_proteins,_mostly_Fe_transport	putative_cysteine_desulfurase	tolB_protein_precursor,_periplasmic_protein_involved_in_the_tonb-independent_uptake_of_group_A_colicins	Transketolase_(EC_2.2.1.1)	COGs_COG0840	Ferrichrome_transport_ATP-binding_protein_FhuC_(TC_3.A.1.14.3)
FIG00481685:_hypothetical_protein	L-asparaginase_(EC_3.5.1.1)		Zn-dependent_hydroxyacylglutathione_hydrolase	transcriptional_regulator,_PbsX_family	Ferrichrome-binding_periplasmic_protein_precursor_(TC_3.A.1.14.3)
Preprotein_translocase_subunit_YajC_(TC_3.A.5.1.1)	transposase_(25)	Protein-L-isoaspartate_O-methyltransferase_(EC_2.1.1.77)	FIG01121484:_hypothetical_protein	Hydroxymethylpyrimidine_ABC_transporter,_transmembrane_component	Ferritin-like_protein_2
Lipoprotein_NlpD	Tricarboxylate_transport_membrane_protein_TctA	Putative_stomatin/prohibitin-family_membrane_protease_subunit_YbbK	putative_CsbD-like_family_protein	Sulfate_and_thiosulfate_binding_protein_CysP	Ferrochelatase,_protoheme_ferro-lyase_(EC_4.99.1.1)
FIG01232764:_hypothetical_protein	Tricarboxylate_transport_protein_TctC	putative_metalloprotease	Beta_N-acetyl-glucosaminidase_(EC_3.2.1.52)	VrrA_protein	FHA-domain-containing_protein
UDP-Gal:alpha-D-GlcNAc-diphosphoundecaprenol_beta-1,3-galactosyltransferase	L-carnitine_dehydratase/bile_acid-inducible_protein_F_(EC_2.8.3.16)	Protein-arginine_deiminase_type_III_(EC_3.5.3.15)	Sulfite_reductase_[NADPH]_flavoprotein_alpha-component_(EC_1.8.1.2)	Type_I_restriction-modification_system_specificity_subunit	Fibronectin_type_III_domain_protein
Putative_phosphatase	HTH-type_transcriptional_repressor_AllR	4-hydroxymandelate_oxidase	Membrane_protein_involved_in_the_export_of_O-antigen,_teichoic_acid_lipoteichoic_acids	Response_regulator_protein_TodT	Fibronectin-binding_protein
Magnesium_and_cobalt_transport_protein_CorA	Citrate_lyase_beta_chain_(EC_4.1.3.6)	Thiamine_pyrophosphate-requiring_protein_Saci_2281	FIG00996186:_hypothetical_protein	UPF0028_protein_YchK	Fibronectin/fibrinogen-binding_protein
Peptidoglycan_N-acetylglucosamine_deacetylase_(EC_3.5.1.-)	Transcriptional_regulator,_LysR_family	FIG00830052:_hypothetical_protein	Fructokinase	putative_phospholipase_D_family_protein	FIG000325:_clustered_with_transcription_termination_protein_NusA
Osmolarity_sensor_protein_EnvZ_(EC_2.7.3.-)	Permeases_of_the_major_facilitator_superfamily	2-hydroxymuconate_semialdehyde_hydrolase	Sporulation-specific_protease_YabG	Uncharacterized_amino_acid_permease,_GabP_family	FIG000557:_hypothetical_protein_co-occurring_with_RecR
DNA-binding_response_regulator_PetR	DNA_gyrase_subunit_B_(EC_5.99.1.3)	Galactokinase_(EC_2.7.1.6)	Veg_protein	Signal_peptidase_I_(EC_3.4.21.89)	FIG000605:_protein_co-occurring_with_transport_systems_(COG1739)
Phage-related_integrase	RNA-binding_protein_Jag	Formyl-CoA:oxalate_CoA-transferase	prophage_Lp1_protein_5	Holo-[acyl-carrier_protein]_synthase_(EC_2.7.8.7)	FIG000859:_hypothetical_protein_YebC
	GTPase_and_tRNA-U34_5-formylation_enzyme_TrmE	Acetyl-CoA:oxalate_CoA-transferase	Translation_elongation_factor_P	FIG00547498:_hypothetical_protein	FIG000875:_Thioredoxin_domain-containing_protein_EC-YbbN
Large-conductance_mechanosensitive_channel	rRNA_small_subunit_7-methylguanosine_(m7G)_methyltransferase_GidB		Phosphomannomutase_(EC_5.4.2.8)	Multimeric_flavodoxin_WrbA	FIG000988:_Predicted_permease
FIG01230218:_hypothetical_protein	Chromosome_(plasmid)_partitioning_protein_ParB	GTP-binding_protein,_gtp1/obg_family	Phenylacetic_acid_degradation_protein_PaaD,_thioesterase	Pyruvate_dehydrogenase_E1_component_alpha_subunit_(EC_1.2.4.1)	FIG001341:_Probable_Fe(2_)-trafficking_protein_YggX
Acetyl-CoA_acetyltransferase_(EC_2.3.1.9)_@_Beta-ketoadipyl_CoA_thiolase_(EC_2.3.1.-)	FIG01230813:_hypothetical_protein	Orotate_phosphoribosyltransferase_(EC_2.4.2.10)	Threonine_dehydratase_(EC_4.3.1.19)	Transcriptional_regulatory_protein_OmpR	FIG001353:_Acetyltransferase
FIG01238715:_hypothetical_protein	GTP-binding_and_nucleic_acid-binding_protein_YchF	RNA_polymerase_III_transcription_initiation_factor_(TFIIIC)_95_kDa_subunit	FIG01169331:_hypothetical_protein	Catechol_O-methyltransferase	FIG001454:_Transglutaminase-like_enzymes,_putative_cysteine_proteases
FIG002379:_metal-dependent_hydrolase	FIG003573:_hypothetical_protein	Delta(1)-pyrroline-2-carboxylate_reductase	Type_I_restriction-modification_system,_DNA-methyltransferase_subunit_M_(EC_2.1.1.72)	UPF0047_protein_Bsu_YugU	FIG001553:_Hydrolase,_HAD_subfamily_IIIA
FIG01232557:_hypothetical_protein	Phosphoesterase,_DHH_family_protein	Oligopeptide_transport_system_permease_protein_OppB_(TC_3.A.1.5.1)	Carbohydrate_kinase,_FGGY_family	probable_DNA-binding_protein	FIG001571:_Hypothetical_protein
Methylated-DNA--protein-cysteine_methyltransferase_(EC_2.1.1.63)		Pre-mRNA_splicing_helicase	FIG001571:_Hypothetical_protein	putative_flavocytochrome	FIG001583:_hypothetical_protein,_contains_S4-like_RNA_binding_domain
Sun_protein	Chlorogenate_esterase	Carbamoyl-phosphate_synthase_small_chain_(EC_6.3.5.5)	RNA_polymerase_sigma-E_factor	Threonyl-tRNA_synthetase_(EC_6.1.1.3)	FIG001621:_Zinc_protease
Methylglutaconyl-CoA_hydratase_(EC_4.2.1.18)	Copper_chaperone	Thiamin_transport_gene_THI10	23S_rRNA_N-6-methyltransferase_ErmCX	Lactoylglutathione_lyase_and_related_lyases	FIG001721:_Predicted_N6-adenine-specific_DNA_methylase
FIG00975719:_hypothetical_protein	Apolipoprotein_N-acyltransferase_(EC_2.3.1.-)_in_lipid-linked_oligosaccharide_synthesis_cluster	Dihydrofolate_synthase_(EC_6.3.2.12)_@_Folylpolyglutamate_synthase_(EC_6.3.2.17)	Acyl-coenzyme_A_oxidase_1,_peroxisomal_(EC_1.3.3.6)	Chorismate_mutase_II_(EC_5.4.99.5)	FIG001802:_Putative_alkaline-shock_protein
Malate_Na(_)_symporter	Aspartate--tRNA(Asp/Asn)_ligase	putative_sphingosine-1-phosphate_lyase	probable_secreted_protein	4Fe-4S_ferredoxin,_iron-sulfur_binding	FIG001886:_Cytoplasmic_hypothetical_protein
Thioredoxin_reductase_(EC_1.8.1.9)	FIG00409119:_hypothetical_protein	Sphingosine-1-phosphate_lyase_(EC_4.1.2.27)	L-rhamnose_mutarotase	Anthranilate_phosphoribosyltransferase_(EC_2.4.2.18)	FIG001891:_protein_involved_in_chromosome_partitioning
transfer-messenger_RNA,_SsrA	Xanthine/uracil/thiamine/ascorbate_permease_family_protein	Tubulin_gamma_chain	Dibenzothiophene_desulfurization_enzyme_B	Transcription_termination_factor_Rho	FIG001943:_hypothetical_protein_YajQ
tmRNA-binding_protein_SmpB	Vitamin_B12_ABC_transporter,_B12-binding_component_BtuF	acetoacetate_decarboxylase	Probable_oxidoreductase,_with_Rieske_iron-sulfur_protein_2Fe-2S_subunit	RsbR,_positive_regulator_of_sigma-B	FIG001960:_FtsZ-interacting_protein_related_to_cell_division
Aspartate_1-decarboxylase_(EC_4.1.1.11)	TRAP-type_transport_system,_small_permease_component,_predicted_N-acetylneuraminate_transporter	Glutarate-semialdehyde_dehydrogenase	FIG01239515:_hypothetical_protein		FIG002003:_Protein_YdjA
tRNA-specific_adenosine-34_deaminase_(EC_3.5.4.-)	Uncharacterized_protein_YbcI	Alanyl-tRNA_synthetase_(EC_6.1.1.7)	FIG01229284:_hypothetical_protein	ATP-dependent_DNA_helicase_SCO5183	FIG002283:_Isochorismatase_family_protein
Aliphatic_amidase_AmiE_(EC_3.5.1.4)	FIG01237403:_hypothetical_protein	Beta-glucosidase_BoGH3A	Proline/sodium_symporter_PutP_(TC_2.A.21.2.1)_@_Propionate/sodium_symporter	Nitrate/nitrite_sensor_protein_(EC_2.7.3.-)	FIG002343:_hypothetical_protein
Protein-glutamate_methylesterase/protein-glutamine_glutaminase	Ribonuclease_BN_(EC_3.1.-.-)	Xylulose-5-phosphate_phosphoketolase_(EC_4.1.2.9)_@_Fructose-6-phosphate_phosphoketolase_(EC_4.1.2.22)	FIG00998489:_hypothetical_protein	Probable_ATP-dependent_helicase_lhr_(EC_3.6.1.-)	FIG002344:_Hydrolase_(HAD_superfamily)
FIG001353:_Acetyltransferase	Hydroxyethylthiazole_kinase_(EC_2.7.1.50)	DNA_primase_small_subunit_(EC_2.7.7.-)	DNA_alkylation_repair_enzyme	Putative_secretion_accessory_protein_EsaB/YukD	FIG002379:_metal-dependent_hydrolase
FIG01246847:_hypothetical_protein	FIG01244684:_hypothetical_protein	Demethylmenaquinone_methyltransferase-like_protein	FIG01249919:_hypothetical_protein	FIG01134116:_hypothetical_protein	FIG002434:_Uncharacterized_protein_YtpQ
ATP-dependent_Clp_protease_adaptor_protein_ClpS	FIG01250983:_hypothetical_protein	Uncharacterized_protein_Bsu_YraM	Na__driven_multidrug_efflux_pump	Repressor_CsoR_of_the_copZA_operon	FIG002473:_Protein_YcaR_in_KDO2-Lipid_A_biosynthesis_cluster
ATP-dependent_Clp_protease_ATP-binding_subunit_ClpA	TPR-repeat-containing_protein	2-pyrone-4,6-dicarbaxylate_hydrolase	TRAP-type_transport_system,_small_permease_component,_predicted_N-acetylneuraminate_transporter	FIG01231988:_hypothetical_protein	FIG002540:_Haloacid_dehalogenase-like_hydrolase
Probable_oxidoreductase,_with_Rieske_iron-sulfur_protein_2Fe-2S_subunit	4-nitrophenylphosphatase_(EC_3.1.3.41)	RNase_L_inhibitor	Isocitrate_lyase_(EC_4.1.3.1)	DNA_polymerase_III_chi_subunit_(EC_2.7.7.7)	FIG002813:_LPPG:FO_2-phospho-L-lactate_transferase_like,_CofD-like
Hydroxymethylpyrimidine_phosphate_synthase_ThiC_(EC_4.1.99.17)	RNA_binding_methyltransferase_FtsJ_like	Chromo_domain-containing_protein_1	Amidohydrolase_family_protein		FIG002958:_hypothetical_protein
Aminopeptidase_S_(Leu,_Val,_Phe,_Tyr_preference)_(EC_3.4.11.24)	Site-specific_tyrosine_recombinase_XerD		FIG005069:_Hypothetical_protein	ABC1_family_protein_Caur_1826	FIG003003:_hypothetical_protein
N-carbamoyl-L-amino_acid_hydrolase_(EC_3.5.1.87)	FIG00684334:_hypothetical_protein	ATP_synthase_beta_chain_(EC_3.6.3.14)	Carboxyl-terminal_protease_(EC_3.4.21.102)	FIG000988:_Predicted_permease	FIG003021:_Membrane_protein
	NAD(P)H-quinone_oxidoreductase_subunit_3,_chloroplastic	Alanine_transaminase_(EC_2.6.1.2)		Fluoride_ion_transporter_CrcB	FIG003033:_Helicase_domain_protein
FIG004453:_protein_YceG_like	ATP_synthase_subunit_c	proteasome_regulatory_subunit_Rpn7	ATP-dependent_DNA_helicase_RecG_(EC_3.6.1.-)	Putative_protein-S-isoprenylcysteine_methyltransferase	FIG003307:_hypothetical_protein
FIG011945:_O-methyltransferase_family_protein	NADH-ubiquinone_oxidoreductase_chain_K_(EC_1.6.5.3)	Oligopeptide_ABC_transporter,_periplasmic_oligopeptide-binding_protein_OppA_(TC_3.A.1.5.1)	Ribosomal-protein-alanine_acetyltransferase_(EC_2.3.1.128)	Alpha-ribazole-5'-phosphate_phosphatase_(EC_3.1.3.73)	FIG003437:_hypothetical_with_DnaJ-like_domain
peptidase,_U32_family_small_subunit_[C1]	Phage_tail_fiber_protein		Stage_IV_sporulation_pro-sigma-K_processing_enzyme_(SpoIVFB)	Ku_domain_protein	FIG003461:_hypothetical_protein
Transcriptional_regulator,_PadR_family		putative_periplasmic_membrane_protein	NAD_synthetase_(EC_6.3.1.5)_/_Glutamine_amidotransferase_chain_of_NAD_synthetase	ATPase_associated_with_various_cellular_activities,_AAA_3	FIG00347584:_hypothetical_protein
Sodium/glutamate_symport_protein	Cytochrome_c_oxidase_polypeptide_III_(EC_1.9.3.1)	Ribosome-recycling_factor	Iron-sulfur_cluster_assembly_protein_SufB	5-methylthioribose_kinase_(EC_2.7.1.100)	FIG003492:_Threonine_dehydrogenase_and_related_Zn-dependent_dehydrogenases
Aldose_1-epimerase	L-amino_acid_amidase	Asparagine_synthetase_[glutamine-hydrolyzing]_(EC_6.3.5.4)	Cysteine_desulfurase_(EC_2.8.1.7)	putative_peptide_transport_ATP-binding_protein	FIG00349646:_hypothetical_protein
Acetyl-coenzyme_A_carboxyl_transferase_alpha_chain_(EC_6.4.1.2)_/_Acetyl-coenzyme_A_carboxyl_transferase_beta_chain_(EC_6.4.1.2)	DNA_mismatch_repair_protein_MutS	Aminodeoxychorismate_lyase_(EC_4.1.3.38)	Membrane-bound_lytic_murein_transglycosylase_D_precursor_(EC_3.2.1.-)	Glycerol_uptake_operon_antiterminator_regulatory_protein	FIG003551:_hypothetical_protein
Glutamine_cyclotransferase	Alanine--tRNA_ligase	3-phytase	DegT/DnrJ/EryC1/StrS_aminotransferase	Phosphate_ABC_transporter,_periplasmic_phosphate-binding_protein_PstS_(TC_3.A.1.7.1)	FIG003573:_hypothetical_protein
FIG003573:_hypothetical_protein	Short-chain_dehydrogenase,_associated_with_2-hydroxychromene-2-carboxylate_isomerase_family_protein	Protein_QA-X	ABC-type_transporter,_permease_component	Deoxyuridine_5'-triphosphate_nucleotidohydrolase_(EC_3.6.1.23)	FIG003603:_membrane_protein,_putative
	Hydroxymethylpyrimidine_ABC_transporter,_ATPase_component	Peptide_chain_release_factor_1	Dihydrolipoamide_acetyltransferase_component_(E2)_of_acetoin_dehydrogenase_complex_(EC_2.3.1.-)	Transcriptional_regulator_in_cluster_with_unspecified_monosaccharide_ABC_transport_system	FIG003620:_Proteophosphoglycan_precursor_(Fragment)
Single-stranded_DNA-binding_protein	Low_G_C_gram_positive_nudix_hydrolase_YtkD_(EC_3.6.-.-)	Phytoene_dehydrogenase_(EC_1.14.99.-)	Pentapeptide_repeat_family_protein	Hypothetical_YciO_protein,_TsaC/YrdC_paralog	FIG003671:_Metal-dependent_hydrolase
Alanyl-tRNA_synthetase_(EC_6.1.1.7)	Siderophore_transport_protein	putative_2-dehydro-3-deoxy-D-pentonate_aldolase_YjhH	Cell_envelope-associated_transcriptional_attenuator_LytR-CpsA-Psr,_subfamily_A1_(as_in_PMID19099556)	Beta-lactamase_class_C-like_and_penicillin_binding_proteins_(PBPs)_superfamily	FIG003737:_Predicted_deacylase
[truncated: 5,119 more rows]
