# Supplementary material for: Novel species identification and deep functional annotation of electrogenic biofilms, selectively enriched in a microbial fuel cell array
Source: Front Microbiol. 2022 Sep 14;13:951044. doi: 10.3389/fmicb.2022.951044 (PMC9517587; doi:10.3389/fmicb.2022.951044)
Supplement: Supplementary file 1 [file Data_Sheet_1.zip › Data Sheet 1/Table S2.xlsx]

## Sheet: Bin.1 - Bin.1
	Bin.1
	ANI report for assembly: my_gc_assm_name Submitted organism: Microbacterium (taxid = 33882, rank = genus, lineage = Bacteria; Actinobacteria; Micrococcales; Microbacteriaceae) Predicted organism: Microbacterium sediminis (taxid = 904291, rank = species, lineage = Bacteria; Actinobacteria; Micrococcales; Microbacteriaceae; Microbacterium) Submitted organism has type: No Status: INCONCLUSIVE Confid…
	80.537 (30.0 24.7) 1691828 assembly 479867 Microbacterium ketosireducens (GCA_000956575.1	ASM95657v1)
	80.596 (29.3 24.9) 8201058 assembly 324417 Microbacterium sulfonylureivorans (GCA_003999995.1	ASM399999v1)
	81.073 (27.8 20.0) 22965138 assembly 158155 Microbacterium ureisolvens (GCA_015278315.1	ASM1527831v1)
	80.775 (27.8 22.6) 22965058 assembly 149789 Microbacterium hibisci (GCA_015278255.1	ASM1527825v1)
	80.898 (27.4 19.5) 1691658 assembly 105729 Microbacterium trichothecenolyticum (GCA_000956465.1	ASM95646v1)
	80.512 (27.3 20.6) 11847708 assembly 68619 Microbacterium kyungheense (GCA_006783905.1	ASM678390v1)
	79.254 (26.3 14.4) 22965018 assembly 73099 Microbacterium aquimaris (GCA_015278225.1	ASM1527822v1)
	79.746 (25.6 27.7) 13265078 assembly 5789 Microbacterium saccharophilum (GCA_008017435.1	ASM801743v1)
	79.745 (25.6 27.7) 13186568 assembly 204661 Microbacterium saccharophilum (GCA_007992455.1	ASM799245v1)
	79.836 (25.2 22.9) 8187728 assembly 73272 Microbacterium lemovicicum (GCA_003991875.1	ASM399187v1)
	80.602 (24.1 19.6) 6270038 assembly 53652 Microbacterium timonense (GCA_900292075.1	PRJEB24954)
	80.109 (23.1 24.0) 7578688 assembly 53808 Microbacterium telephonicum (GCA_003651225.1	ASM365122v1)
	80.545 (22.4 20.6) 3052568 assembly 38290 Microbacterium hominis NBRC 15708 (GCA_001592125.1	ASM159212v1)
	79.552 (22.6 20.6) 13265058 assembly 57224 Microbacterium hatanonis (GCA_008017415.1	ASM801741v1)
	79.805 (22.1 20.7) 6946258 assembly 42627 Microbacterium arborescens (GCA_003339645.1	ASM333964v1)
	79.905 (21.7 22.1) 14084808 assembly 23385 Microbacterium radiodurans (GCA_008710705.1	ASM871070v1)
	80.477 (21.5 19.8) 18120138 assembly 29580 Microbacterium ulmi (GCA_011759705.1	ASM1175970v1)
	80.544 (21.2 19.6) 19474698 assembly 535 Microbacterium ulmi (GCA_013004565.1	ASM1300456v1)
	80.999 (20.1 21.3) 1691708 assembly 40032 Microbacterium ginsengisoli (GCA_000956535.1	ASM95653v1)
	82.029 (14.5 16.1) 9029968 assembly 58056 Microbacterium sediminis (GCA_004564075.1	ASM456407v1)

## Sheet: Bin.3 - Bin.3
Bin.3
ANI report for assembly: my_gc_assm_name Submitted organism: Oceanicaulis (taxid = 153232, rank = genus, lineage = Bacteria; Proteobacteria; Alphaproteobacteria; Maricaulales; Maricaulaceae) Predicted organism: Glycocaulis profundi (taxid = 2518983, rank = species, lineage = Bacteria; Proteobacteria; Alphaproteobacteria; Maricaulales; Maricaulaceae; Glycocaulis) Submitted organism has type: No St…
94.171 (87.5 76.5) 12148378 assembly 2787732 Glycocaulis profundi (GCA_007050995.1	ASM705099v1)
79.744 (17.9 19.6) 13991808 assembly 2512 Alkalicaulis satelles (GCA_008630495.1	ASM863049v1)
79.677 (17.5 19.3) 6489978 assembly 216 Marinicauda salina (GCA_003122085.1	ASM312208v1)
79.293 (17.5 16.2) 9299568 assembly 2505 Marinicauda algicola (GCA_004793685.1	ASM479368v1)
79.322 ( 9.9 10.5) 8201868 assembly 2451 Glycocaulis alkaliphilus (GCA_004000605.1	ASM400060v1)
79.324 ( 9.9 10.2) 22180758 assembly 0 Glycocaulis alkaliphilus (GCA_014637625.1	ASM1463762v1)
79.232 ( 9.9 11.1) 22182198 assembly 134 Glycocaulis albus (GCA_014639075.1	ASM1463907v1)
79.679 ( 9.3 9.8) 15689188 assembly 0 Marinicauda pacifica (GCA_009806145.1	ASM980614v1)
79.688 ( 9.3 9.8) 22179558 assembly 0 Marinicauda pacifica (GCA_014636415.1	ASM1463641v1)
79.688 ( 9.3 9.7) 9299508 assembly 110 Marinicauda pacifica (GCA_004793635.1	ASM479363v1)
78.269 ( 3.9 3.8) 5643298 assembly 0 Brevundimonas denitrificans (GCA_002770575.1	Bde_assembly01)
77.880 ( 3.6 2.6) 18068 assembly 402 Phenylobacterium zucineum HLK1 (GCA_000017265.1	ASM1726v1)
78.393 ( 2.7 2.2) 6687558 assembly 0 Phenylobacterium hankyongense (GCA_003254505.1	ASM325450v1)
77.996 ( 2.1 2.0) 3693288 assembly 0 Oceanicella actignis (GCA_900111545.1	IMG-taxon 2615840710 annotated assembly)
78.002 ( 2.1 2.0) 3773868 assembly 0 Oceanicella actignis (GCA_900143155.1	IMG-taxon 2663762749 annotated assembly)
77.718 ( 2.1 2.1) 13450218 assembly 0 Oceanicella actignis (GCA_008124525.1	ASM812452v1)
78.758 ( 2.0 1.1) 3703448 assembly 0 Albimonas pacifica (GCA_900113695.1	IMG-taxon 2667527406 annotated assembly)
78.043 ( 1.8 1.2) 3641558 assembly 1046 Albimonas donghaensis (GCA_900106695.1	IMG-taxon 2693429856 annotated assembly)
77.183 ( 1.3 1.1) 776598 assembly 0 Rubritepida flocculans DSM 14296 (GCA_000425365.1	ASM42536v1)
78.337 ( 1.1 .7) 199538 assembly 0 Roseomonas cervicalis ATCC 49957 (GCA_000164635.1	ASM16463v1)

## Sheet: Bin.4 - Bin.4
Bin.4
Submitted organism: Actinotalea (taxid = 458839, rank = genus, lineage = Bacteria; Actinobacteria; Micrococcales; Cellulomonadaceae) Predicted organism: (none) Submitted organism has type: No Status: INCONCLUSIVE Confidence: LOW
79.607 (14.3 18.7) 22179418 assembly 434660 Cellulomonas carbonis (GCA_014636275.1	ASM1463627v1)
80.368 (14.2 18.2) 979028 assembly 463911 Actinotalea ferrariae CF5-4 (GCA_000603945.1	genome)
79.797 (13.8 17.8) 1362618 assembly 158527 Cellulomonas carbonis T26 (GCA_000767175.1	ASM76717v1)
79.111 ( 9.1 11.6) 13700808 assembly 136563 Actinotalea subterranea (GCA_008364845.1	ASM836484v1)
78.379 ( 6.2 7.0) 11392608 assembly 34260 Cellulomonas oligotrophica (GCA_006386485.1	ASM638648v1)
78.607 ( 6.0 6.9) 13181368 assembly 42534 Cellulomonas hominis (GCA_007989225.1	ASM798922v1)
78.915 ( 5.5 6.6) 280638 assembly 49658 Cellulomonas fimi ATCC 484 (GCA_000212695.1	ASM21269v1)
78.964 ( 5.4 6.6) 8123538 assembly 0 Cellulomonas fimi (GCA_900637695.1	52451_C01)
78.118 ( 5.3 6.9) 2866918 assembly 19572 Cellulomonas iranensis NBRC 101100 = JCM 18110 (GCA_001552375.1	ASM155237v1)
78.287 ( 5.3 6.6) 9458458 assembly 30393 Cellulomonas telluris (GCA_004886325.1	ASM488632v1)
78.855 ( 5.2 5.6) 11592418 assembly 23203 Cellulomonas cellasea (GCA_006538745.1	ASM653874v1)
78.259 ( 5.2 7.7) 456358 assembly 33635 Cellulomonas massiliensis JC225 (GCA_000312005.1	ASM31200v1)
79.134 ( 5.1 5.8) 7963038 assembly 10717 Cellulomonas algicola (GCA_003851725.1	ASM385172v1)
79.089 ( 4.9 5.8) 8654448 assembly 16648 Cellulomonas biazotea (GCA_004306155.1	ASM430615v1)
78.765 ( 4.9 6.4) 9338068 assembly 27025 Cellulomonas shaoxiangyii (GCA_004798685.1	ASM479868v1)
78.927 ( 4.4 5.6) 3703988 assembly 8891 Cellulomonas marina (GCA_900111925.1	IMG-taxon 2675903053 annotated assembly)
78.799 ( 4.2 5.1) 8379268 assembly 14862 Cellulomonas endophytica (GCA_004123805.1	ASM412380v1)
78.765 ( 3.9 4.7) 15512038 assembly 16828 Cellulosimicrobium composti (GCA_009711085.1	ASM971108v1)
79.244 ( 3.6 4.0) 11593618 assembly 10326 Cellulosimicrobium cellulans (GCA_006539945.1	ASM653994v1)
78.569 ( 1.4 1.9) 7823188 assembly 4382 Pseudokineococcus lusitanus (GCA_003751265.1	ASM375126v1)

## Sheet: Bin.5 - Bin.5
	Bin.5
	ANI report for assembly: my_gc_assm_name Submitted organism: Bacillus (taxid = 1386, rank = genus, lineage = Bacteria; Firmicutes; Bacilli; Bacillales; Bacillaceae) Predicted organism: Alkalihalophilus marmarensis (taxid = 521377, rank = species, lineage = Bacteria; Firmicutes; Bacilli; Bacillales; Bacillaceae; Alkalihalophilus) Submitted organism has type: No Status: MISASSIGNED Confidence: HIGH
	99.085 (83.2 93.0) 2549388 assembly 3743936 Alkalihalophilus marmarensis DSM 21297 (GCA_000474275.2	Bmar1.0)
	86.793 ( 4.3 4.1) 2393688 assembly 0 Alkalihalobacillus akibai JCM 9157 (GCA_001315085.1	ASM131508v1)
	86.793 ( 4.3 4.1) 885728 assembly 0 Alkalihalobacillus akibai JCM 9157 (GCA_000513135.1	ASM51313v1)
	89.393 ( 4.2 3.9) 1389628 assembly 2343 Alkalihalobacillus okhensis (GCA_000787375.1	ASM78737v1)
	89.619 ( 4.1 4.0) 2393648 assembly 0 Alkalihalobacillus wakoensis JCM 9140 (GCA_001315045.1	ASM131504v1)
	89.619 ( 4.1 4.0) 885688 assembly 15685 Alkalihalobacillus wakoensis JCM 9140 (GCA_000513095.1	ASM51309v1)
	91.046 ( 3.4 3.5) 1205168 assembly 31320 Alkalihalobacillus alcalophilus ATCC 27647 = CGMCC 1.3604 (GCA_000292245.2	ASM29224v2)
	91.123 ( 3.3 3.5) 9356678 assembly 0 Alkalihalobacillus alcalophilus ATCC 27647 = CGMCC 1.3604 (GCA_004802515.1	ASM480251v1)
	90.726 ( 3.2 3.2) 2393668 assembly 0 Alkalihalobacillus hemicellulosilyticus JCM 9152 (GCA_001315065.1	ASM131506v1)
	90.726 ( 3.2 3.2) 885708 assembly 46629 Alkalihalobacillus hemicellulosilyticus JCM 9152 (GCA_000513115.1	ASM51311v1)
	80.969 ( 3.3 3.2) 4410918 assembly 4378 Alkalihalobacillus krulwichiae (GCA_002109385.1	ASM210938v1)
	80.878 ( 3.2 3.2) 3052328 assembly 10481 Alkalihalobacillus krulwichiae NBRC 102362 (GCA_001591945.1	ASM159194v1)
	80.345 ( 2.8 3.6) 12987868 assembly 3512 Alkalihalobacillus nanhaiisediminis (GCA_007830185.1	ASM783018v1)
	79.818 ( 2.8 2.8) 4498038 assembly 980 Alkalihalobacillus urbisdiaboli (GCA_002156385.1	ASM215638v1)
	80.888 ( 2.2 2.1) 5683208 assembly 0 Bacillus solitudinis (GCA_002797395.1	ASM279739v1)
	87.295 ( 1.7 1.8) 8794658 assembly 3125 Alkalihalobacillus halodurans (GCA_004376175.1	ASM437617v1)
	82.225 ( 1.7 2.0) 529438 assembly 5122 Alkalihalobacillus ligniniphilus (GCA_000334155.1	L1)
	80.460 ( 1.4 1.4) 3049438 assembly 0 Alkalihalobacillus trypoxylicola (GCA_001590785.1	ASM159078v1)
	84.187 ( 1.0 .9) 455978 assembly 15390 Robertmurraya massiliosenegalensis JC6 (GCA_000311725.1	ASM31172v1)
	80.136 ( .7 .6) 8358888 assembly 0 Anaerobacillus alkaliphilus (GCA_004116265.1	ASM411626v1)

## Sheet: Bin.6 - Bin.6
Bin.6
ANI report for assembly: my_gc_assm_name Submitted organism: Dietzia (taxid = 37914, rank = genus, lineage = Bacteria; Actinobacteria; Corynebacteriales; Dietziaceae) Predicted organism: Dietzia psychralcaliphila (taxid = 139021, rank = species, lineage = Bacteria; Actinobacteria; Corynebacteriales; Dietziaceae; Dietzia) Submitted organism has type: No Status: INCONCLUSIVE Confidence: LOW
89.954 (87.3 82.3) 6362368 assembly 2102096 Dietzia psychralcaliphila (GCA_003046525.1	ASM304652v1)
89.928 (87.0 83.7) 6456638 assembly 1180434 Dietzia psychralcaliphila (GCA_003096095.1	ASM309609v1)
90.159 (81.4 83.1) 15689508 assembly 16925 Dietzia psychralcaliphila (GCA_009806395.1	ASM980639v1)
83.060 (61.7 65.4) 7518138 assembly 30132 Dietzia kunjamensis (GCA_003610395.1	ASM361039v1)
83.375 (61.4 63.2) 12057968 assembly 59071 Dietzia kunjamensis subsp. schimae (GCA_900182685.1	IMG-taxon 2724679793 annotated assembly)
82.635 (56.7 54.5) 6456618 assembly 22046 Dietzia lutea (GCA_003096075.1	ASM309607v1)
82.672 (52.7 54.9) 2893338 assembly 9574 Dietzia cinnamea NBRC 102147 (GCA_001571065.1	ASM157106v1)
83.950 (48.1 58.7) 15689418 assembly 7339 Dietzia maris (GCA_009806365.1	ASM980636v1)
83.979 (41.5 51.5) 15689518 assembly 5848 Dietzia lutea (GCA_009806405.1	ASM980640v1)
81.051 (41.5 46.5) 336528 assembly 158 Dietzia alimentaria 72 (GCA_000226215.2	ASM22621v2)
79.817 ( 4.0 2.2) 451238 assembly 0 Nocardia thailandica NBRC 100428 (GCA_000308795.1	ASM30879v1)
79.930 ( 3.8 2.2) 2704138 assembly 0 Nocardia farcinica (GCA_001182745.2	NCTC11134)
79.914 ( 3.7 2.2) 3993238 assembly 0 Nocardia farcinica (GCA_900156775.1	IMG-taxon 2681813555 annotated assembly)
79.115 ( 2.7 1.4) 3958418 assembly 0 Actinokineospora bangkokensis (GCA_001940455.1	ASM194045v1)
79.069 ( 2.3 .8) 15331348 assembly 0 Amycolatopsis camponoti (GCA_902497555.1	ASM90249755v1)
78.617 ( 2.2 1.3) 8770758 assembly 100 Actinomycetospora succinea (GCA_004363095.1	ASM436309v1)
78.848 ( 2.1 1.3) 6457228 assembly 0 Actinomycetospora cinnamomea (GCA_003096675.1	ASM309667v1)
78.381 ( 1.8 1.4) 3777088 assembly 0 Geodermatophilus nigrescens (GCA_900129495.1	IMG-taxon 2695420953 annotated assembly)
78.393 ( 1.7 1.2) 3705968 assembly 7190 Pimelobacter simplex (GCA_900114845.1	IMG-taxon 2687453782 annotated assembly)
78.975 ( 1.6 1.2) 4724478 assembly 0 Geodermatophilus saharensis (GCA_900188205.1	IMG-taxon 2622736631 annotated assembly)
